# Supplementary material for: Lipases and carboxylesterases affect moth sex pheromone compounds involved in interspecific mate recognition
Source: Nat Commun. 2023 Nov 18;14:7505. doi: 10.1038/s41467-023-43100-w (PMC10657362; doi:10.1038/s41467-023-43100-w)
Supplement: Supplementary file 4 — Supplementary Data 1 [file 41467_2023_43100_MOESM4_ESM.txt]

>HsLip39873 DD23 SS
ATGTCGAGGGTATGGAATGTCCTGGTGGCACTAGCGCTGTGCCTCACACTGGTGAGTCAA
GCCCGAGCCGCCACTTACACCCCACGCTCCGACTATGGGTACCCCGCCGGTCTCATTCCT
GATTGTCCTGGAGTGAACAAGAGCGCGACCATCAGTCCTCGAATGATGAGCCAGCTGCAA
GTCACGATGCATCGCCTATCCAGCACTGGGCAAGTCATCAGGAAGACCATACCGGTGGAA
ATTGCCCATAAGGTCGTCGCTAAGGATAAAAATATAGATTTAAAGAATAAGAAGACGGTG
CTGTACGCTGTCGGCTTCTGGGACAGTTCAGCATCCCCGTTCTCCCAGGTCATCGGCACG
TCATACTCCAAGCGAGGGTACAACGTGTTCCTATCTGAAACCATGACCTTCCTCACTTAT
ATTTATCCTAAGTCAGTCCGCCTAGTCAGATTCATCGGCAAGAAAATGGGAGAGTTTCTA
GTGCGACTAACTGAACTAGGCCTAGATCCTGAGAACCTGGAACTGGTAGGCACCAGTCTT
GGAGCTCACGAAGTCGCCTACGCCGCGAAATACTTCTACCAAGTCACTGGCAAGAAACCC
TCAAGGCTAACTGGTTTAGACCCCGCAGGACCTTGCTTCCGAAGTCTAGGACCTGAAGAC
AAATTTGCGAAAAGTGACGCTGAAAAAGTCGATGTTATTCATACAAATATTGACGGTTTT
GGCATAGCTGAAACTTTAGGACATATTGACATTTATGCTAATGGAGGGGAATTTCAACCA
TCAGATATACCATACATACCATGTTTGGTTGTCTGTAGTCATATAAGAGCTATGCTATAC
TGGTGGCAAGCTTTAGAACATCCAAAAAAGTTTATAGCAGTGAAATGTAATACGGTTCAA
GAGGCAAGATTTGCTCAATGTTTTAATAACACTCCTGTTAATTATTTAGGTTTAGAAGCA
CATTTTGATCGGCCTGGTATTTATTACATGGCAACAAGCAATGAATTTCCTTATTACCAA
GGGAAAGAGGGATTGAAGGAAGAGAATGAGATTTATACTTCAGTTGTGAGACGGATAAAT
GACGATGAAGGATTTGTGGTATAG
>HsLipA DD23 SS
ATGTCTCGTCTAGCGTGGTTGCTTACGGCGCTGTGGTTGACAGTTGCGTCTGCGCAGCCC
GACATCTTAAACAAGATCAAGAAAGATTTAACCAAGGAAGTGCAAGCTGTGACGGACCCT
TTGGGCAAAGGCATCGCGTTCATAGGATCCAGTCAATGTTCCACGGTAAAGAGGCTTGTC
GGAGTGAGCTACGATGCGTTTAATAAAGAGCCAGACATGAGCAAGCTAACACTCGTCTTC
ATCACCAGATCGATATCCGTGACATATAACCTGAGTGACGCGGCGCGCCTGATCCCCCTA
TCTCCAGGGTTCAACCCCAACAACCCCTTCAGGGTCTTCCTGCACGGCTTCATCGAGGAC
CCTACGAAAAACAGCTACAAGGAAATCAGCAATGCTTTCCTTGCTCAGGGAGACTGCAAC
ATCCTGGCGCTGGACGCGAGCTCGCTCATCCGCTGGCTGTACCTGCGCTCCACCACCATG
ACGCGCTTCATCGGAGAGAAGCTCGGGGCAATGTTGGCAGCACTCGTCAACGCTGGTCTC
GACCCATCCAACATCCACTTGATCGGGCACAGCTTGGGCAGCCACATAGCAGGGTTCACG
GGCAAGACCTTCCGCAACCTGACGGGAACCCTCATCGGCAGGATATCAGGCCTGGACCCT
GCCGGACCTTGCTTCGCGGACGTGGAAGTTCCTTGCAGGCTGAACAGGGATGATGCGCAG
TTCGTCGATATCATCCACACTGATGATGGAGTATATGGGCTGGATGAACAGATTGGTCAC
GTGGACTTCTACCCGAACGGCGGATCGGAGCAGCCGAACTGCCTGTTCCAGACGTGCAGC
CACAGCCGCGCGTGGCTCTTGTATGCCGAGTCCGTGCACAGCCAGGACGCCTTCCTGGGT
GTCAAGTGTGCAACCTACGAGGACTTCAGGAAGGGACAGTGCGACTACAATGATACCAGG
ATAATGGGGTACTTCAGTTCCCCCGAGGCCCGGGGTGAGTACTTCTTGCAGACGTCAGAC
GATAAGCCTTACGGTCGCAAGTCAGAAGGTCTGAAATATGTCAACAACGAGGGACTTTTC
AGAAATATCAAGAATGTATTGAGAGGATAA
>HsLipB DD23 SS
ATGTCTCAGTTGACGACATTCCTGACGGCGCTATGGCTGTCAGCTGCGTCTGCGCAGCTC
GACATCTTCAAGTCCATACAGAAGGGAGCCACCAATGAGGTGCAGGCTGTGATGGACCCC
GTGGGGAAAGGCATCGCTTTCATTGGAAATAGTCAATGTGCCAATGTGAAGAAGTTAACA
GGAGTGGACTACGACTCGTACGCCCAGGAGCCAGACATGAGCCAGCTGTCACTCGTCTTT
CTAAGCAGGTCGATATCCGTGACGTATAACCTGAGTGACGCGGCGAGCCTGATCCCGCAG
TCCCGGGGGTTCAACCCCAACAACCCCTTCAGGATCTTCCTGCACGGCTTCACCGATGAC
CCGACTAAGGACAGCTACAAGAACATCAGCAATGCCTTCCTTGCTCAAGGAGACTGCAAC
ATCCTGGCGCTGGACGCGAGCTCGCTCATCCGCTGGCTGTACCTGCGCTCCACCACCATG
ACGCGCTTCATCGGAGAGAAGCTCGGGGCAATGTTAGCAGCACTCGTCAACGCGGGTGTC
GATCCATCCAACATCCACTTGATTGGGCACAGCTTGGGCAGCCACATCTCAGGGTTTACG
GGCAAGACCTTCCGCAACCTGACGGGAACCCTCATCGGCAGGATATCAGGCCTGGACCCT
GCTGGGCCTTGCTTCGCAGACCTGGAAGTACCCTTGAGGCTCAGCAAGGAAGACGCGGAG
TTTGTGGACATCATTCATACTGACGCTGGAGTGTATGGACTTGATGAACAGATTGGTCAC
GTGGACTTCTACCCGAACAGCGGGTCGGAGCAGCCGAACTGCCTGTTCCAGACGTGCAGC
CACAGTCGCGCGTGGCTCTTGTATGCCGAGTCCGTGCTCAGCCGGGACGCGTTCCTGGCC
ACCAAGTGTGCCACCTACGAGGACTTCAGGAAGGGACACTGTGACTACAATGATACCAGG
ATAATGGGGTACTTCTGTCCCCCAGACTCCAACGGCAAGTACTACCTGCAGACGGCAGAC
GAGATACCATACGGGCGAGGGTCAGAAGGTCTGAAGTATGTGAACAACGCGGGAATCGTC
AGAAATATTAAGTACGTGCTTACGGGATAA
>HsLipX DD23 SS
ATGGCTTCGAAACGATCCAACACGTTTAAGGTCCTGCTCGCGTCCCTCGCGGTGGCGGCG
CTCGGGTACGTGCTGCGCTCTCCCAGCCTCTACCTGCGTCGGGAGACCAAGTCCTCCCTC
GGGTACCCCAAGGATTCCCTGCTTAACTTCACCGAACTCACCGCTGAGTATGGATACGTC
TCCGAGGAGCACAAAGTGGTCACAGACGACGGATACATCCTCACCATGTTCAGGATAGCG
AAGGCCAGGAACTGTCACCGAGCGAAGAGATCTCCCCCAGTGCTGCTGATGCACGGGCTG
CTGCAGAGCTCCGACTCCTGGATAGACTCGGGGCCCAACGCTGGACTGGCCTACCTCATC
TCTGACGCCTGCTACGACCTCTGGCTGGGCAACGTCAGGGGGAACTACTACTCACGGGGG
CATGTCCGCCTCGACCCTGACAAAGATCCCGCTTACTGGAAGTTCTACATCGAGCAGATT
GGTATTTACGACGTGCCAGCGATGATCGACTATGTCCTGGACTACACGGGATTCGAGAAG
CTGAACTACATCGGTTTTTCTCAAGGAACGGGAACATTCCTGGTGATGTGCTCCGAGAGG
CCGGGATACTGCGATAAAGTGAAATTAGTGATTACTTTAGCGCCTGCAAGCAGGCAGATG
CATACACAGTCGAAGATATTTAGGACTATGACGCAGACATTTTACAGAATGGAAAGCGTG
TTATCAATGACAGGTTTACAAGAAGTGTTTTCTAAAGGCGGCTTCAGTCAGGAGTTCGTC
GCGTTCTTCTGCCAGCTGTCAGGCGTGACTGAGAGACTGTGTGAGAAGGTCATCGATGTG
TTCGACCATGTGGACTCCACACACCTGGGGTCCATTACAAACCAGACCACAAGAGTCCTG
TTCGGGCACTTCCCGGCGGGGACCTCCGTGCATAACATGGCGCGGTACGGACAGAGTATG
AATAGTGGAAGGTTCGAGAAGTTCAACTACGGGAAGGAGCAGAACCTGGTGCTGTACGGG
AGTGAGGAGCCTCCTCAGTATAATTTAAGTGCGACGACTGTGCCAGTGCTGTGTATTTAT
GGGAAAAACGATGGTTTAGTGGACACGAGAGACGTGGAGTGGCTGATGTCTCAGCTGCCG
AATGTTCTAGAAATGGTGAAGGTGGAAGACCCTCAGTGGAACCACATGGACGTGACGTAC
AGTCAGTATACTGGTGATACCATATTCCCTAAGATAAACGAATATTTATTAAAATATACG
AGTGCGTAA
>HsLipY DD23 SS
ATGATTTTGAGCCGATACTACGCCTACCTCCTAATCGCGTCACTGACAGCCGTTACTCTT
AGCTACGTCGTAAAAACTCCTAACTCAAATATAAAAAGAGAATTTAAGAGAACCTCACGG
TATACTAAAGAATCTCTGCTCAACTTCACCGAACTCACCGCCGAGTATGGATACGTCTCC
GAGGAGCACAAAGTGTTCACAGAGGACGGATACATCCTCACCATGTTCAGGATAGTGAAG
GCCAGGAACTGTCACCGAGCGAAGAGATCTCCCCCAGTGCTGCTGATGCACGGGCTGCTG
CAGAGCTCCGACTCCTGGATAGACTCCGGGCCCAACGCTGGACTGGCCTACCTCATCTCT
GATGCCTGCTACGACCTCTGGCTGGGCAACGTCAGGGGGAACTACTACTCACGGGGGCAT
GTCCGCCTCGACCCTGACAAAGATGCCGCTTACTGGAACTTCTACATCGACGAGATGGGA
GTCTATGATGTGCCTGCGATGATCGACTATGTTCTAAAGCATACCAGGTCTGAGACGCTG
AACTACATAGGTTTCTCTCAAGGAGCTGGAACTTTCTTTGTGATGTGTTCTGAAAGACCG
GGTTACTGCGAAAAAACTCAGCTCATGATCGGCTTAGCGCCAGCAGCCAAACAATATCAT
ACTCAGTCTAAGATATATAGAACTTTGGCACAGACATTTGAGAGGATAGAGGGCGAATTA
TCAGCGAACGGAATGATGGAAGTGTTTTCTAAAGGCGGACTCATTCAGAAGTCGGCAGCG
TTCTTCTGTCAGATTTCACAATTGACTCGGATGATATGTGAAGCATTCCTCAATTTGTTC
GACCATGTGGAGACTCTTCATATGGGGTCCATTACTGACAAGACTCAGCAAGTCCTCTTT
GGACACTTCCCTGCAGGGACCTCCTTGCAGAACATGGCTCGCTATGGGCAGAGTATGCGG
AGTGATAAATTTGAGAAGTTCAACTATGGGAAGAAGCGCAATCTGAAGATATATGGAAGT
GAAAAGCCTCCAGAATATAACCTCAGTGCCACGGCTGTTCCTGTGATGTGTATCTATGGG
AGTAATGACGGTTTAGTGGACACAAGAGACGTGGAGTGGCTGATGTCTCAGCTGCCGAAT
GTTCTGGAACTGGTGATGGTGGAAGACCCTCAGTGGAGCCACCTAGATATGACGTACAGT
CAGTATAGTAAGCAGTCAATATTCCCTAAGATCAGTAAATATTTGCTAAAATATTCGCGT
GTTTAG
>HsLipZ DD23 SS
ATGCAAGCGGAGATCCTGCGTTTAGTTAATGACATGGCTTCGAAACAATCATTTATGGTC
CTGTTCTCGACCTTTGCAGTTGTGACGATAGGCCAAGTACTGCGCTCTCCCAACCTTCAC
CTGCGCCAGGAGACCAAGTCCTCACTCGGTTACACCAAGGACTCCCTGCTCAACTTCACC
GAACTCACCGCCGAGTATGGATACGTCTCCGAGGAGCACAAAGTGGTCACAGACGACGGA
TACATCCTCACCATGTTCAGGATAGCGAAGGCCAGGAACTGTCACCGAGCGAAGAGATCT
CCCCCAGTGCTGCTGATGCACGGGCTGCTGCAGAGCTCCGACTCCTGGATAGACTCGGGG
CCCAACGCTGGACTGGCCTACCTCATCTCTGACGCCTGCTACGACCTCTGGCTGGGCAAC
GTCAGGGGGAACTACTACTCACGGGGGCATGTCCGCCTCGACCCTGACAAAGATCCCGCT
TACTGGAAGTTCTACATCGAACAGATGGGAGTCTATGATGTGCCCGTGATGATCGATTAT
GTTCTAAAGCACACTAGGTCTGAGAAGCTGAACTACATCGGTTTCTCTCAGGGCACTGGG
ACATTCCTGGTGATGTGTTCCGAGAAACCAGGATATTGTGAAAAAGTGAATTTTCTAATA
GCTTTATCACCAGCAAGTAGGCATAAAAATTCACAATCGAAGATATTCAGATCTGTGACG
CAGATGTTTGAACAACTGGAAGACATGTTATCAATGGCTGGTTTATACGAAGCACTTTCT
AAAGGCGGGCCCAGTCAGGAGTTTGGTGCTTTCTTCTGCCATTTATCGGGTGAGACTGAG
AAAATGTGTGAGGAGGCAATATACGAGTTTGACCACGTAAACTCCTTGCACTTTGGGTCC
ATTACCAACAAAACTAGAAGAGTCCTGTTCGGGCACTTTCCGGCGGGCACCTCCGTGCAC
AACATGGCGCGGTACGGACAGAGTATGAGAAGCAGAAGATTCGAGAAGTTCAACTACGGG
AAGGAGCAGAACCTGGTGCTGTACGGGAGTGAGGAGCCTCCTCAGTATAATTTAAGTGCG
ACGACTGTGCCAGTGCTGTGTATTTATGGGAAGAACGATGGTGTCGTGGACTTAAGAGAC
GTGGAGTGGCTGATGTCTCAGCTGCCGAATGTTCTAGAAATGATGAAGGTGGAAGATCCT
CAGTGGAGCCATCTGGATGTGACATACAGTCAGTATACCAAGGATACCATATTTCCTAAG
ATTTACGAATATTTATTGAAATTCTCACATAGTTAG
>HsEst1 DD23 SS
ATGGTGAAGTTTCTTATTTTATTTAGTTTTCTTAGTCTAGTTTTTTCTGAAGGTACGGAT
AATAAAACTGTGATTGTGGAGACAAGTAAAGGTGCAATACAGGGAAATATTAAAGATGGG
TACAACACATTTTTTGGAATACCGTACGCTAAGGTCAACGAGCAAAACCCTTTTGGTCGC
ACCTTGGACTACCCAAAGTTCAAGACTCCATACATAGCCAATGATTCTTCAGTGATATGC
CCTCAAGTGTACTTCAATGATAAAGGGGTCCTGCAGTGTCTCCGACTCAACATATATGTG
CCACACAAGGCCAGCGCCAAGAACCTATTGCCAATATTGGTCTGGTTCCACGGTGGAGGA
TTTGCTTTCGGCAGCGCTGGCGAGTATGGCGGCCAATATTTGGTCAAACAAGACATCATC
GTCATCACAGTGAACTACAGACAAGGGGCTTATGGCTTCTTGTGTTTGAACGATCGGAAT
GTCACTGGCAATCAGGGTATGAAAGACCAGATCGAAGCTCTAAGGTGGATCAAAAAACAC
ATTGCTAATTTCAGCGGTGACCCTAAAAAAGTCACTATTGCTGGTGAAAGCTATGGCGGA
GGAGGAGTAGACTTGCATCTATATTCCAAATACGAAACGTTATTCCAGAAAGCAATAGTT
CAAAGTGGTTCTATATTTGTGACTGAAGGAATTTTCATCAAGCCAGACTATGATGCTGCT
ATCAAACTTGCCAAATACTTGGGTCATAACGTGACGACAACGTCCAAAGCGCTTAAAGTT
CTTGCTAAAGCTAAACCTGTTGACGTGAATGCAGCAACCAGAAACTTGAGCATGATACTG
ACGCTTTGTAAAGAGAAGAAGTTTAAAGGCATTCCAAACTTCGTTACAGACGACCCTTTC
CACTTAAACAAACCTGAAAGAATAAACAGGACGTCTATTATGATCGGGTATACCAGCCAA
GAGATGTTATACGAATTCGTAAACAAGTCACAGTCAGTCTACGATAAATTGGGCAATCCT
TTTCTCCCACAGCTTTCGAAAACTTTTGCTTTACCGAAGAATGAGCTAGAGAGACTGAGC
AACATCATCCAGCATTTCTATCTAGGAGGGAAGGCGATTGGTCCAGACACACAATTGGAG
TTGAGTAACTTCCTATCAGATTTTGCGATCAATTATGGAGCTGAATGGTCGGTGAATAGA
TACATTGCACAGAGAGCGAAGGCTGTGTATAAGTACGTATTCTCGTATATAGGAGGGAGT
GACTACCAGAATGTGACGGGAGCAGGAGCCTCGCATACTGAGGAGCTGAAGTATCTGTTC
AACTGGGTTTGGGCGAACCCGCCGAGTACACCTGAACAGGTGTTGATAAGAGATAGAATG
ACCACCATGTGGGCCAATTTCGTTAAGTTTGGAAACCCAACTCCTAAAGAGACAGAACTT
CTCCCAGTAACCTGGACCCCCGTCACAGGATCAGCCAGGCCTTACCTGAACATAGACACG
GACATGCAAATGAGAGATTTCGCCTTCAAACATAGATTAGCCTTCTGGGAACTATTCTGG
CACATGTATGGAAAGAAACACGTGCTTTTGAGTGAGCGTAAGAAGAAAAATAAAAATAAA
AATTGA
>HsEst2 DD23 SS
ATGTTCAATATTTTAATATCACTCTTAGTTTGTGTGTTCGTGGCGGGTGAAGAAAATGTG
ACCGTGATGACCAGTAAAGGTCCTATAGTGGGCTTTAAACAGGACGGGTATAATACCTTC
CTTGGAGTACCTTATGCTTTGGTTAATGAGGATAATCCCTTTGGGAACAATCTAGTCCAC
CCAGACTTCAAAACACCATTCATCGCGAACGACGGCTCCATCATATGTCCTCAAGTAATC
AGCAGGGTTGGCGGAGTCCTCCAATGTCTTCGTATGAACATATATGTGCCACACACAGCC
AACGAGAACAACACAGTGCCAATATTGGTCTATTTCTACGGAGGTGGCTTCATGTTCGGC
AGCGCCAGTGAGTATGGTGGCCAACATTTGGTCAAACACGACATTATCGTCATCACAGTG
AACTACAGACTTGGCCCTTACGGCTTCTTGTGCTTAAACGATGAATCTGTACCTGGCAAC
CAAGGCCTCAAAGACCAGATAGCCGCGTTGAGGTGGATAAGGAAAAATATAGACGCTTTT
GGCGGAGATCCTTATAAAGTGACCATTTCTGGTCAAAGCTATGGGGGAGGTAGTGTCGAT
TTGCATCTGTATTCAAAATATGAGACGCTGTTTGATAAAGCTATTATCCAAAGTGGGTCT
ATATACACTCCTGGATTTTATGGCAATCGCGAACATGACGCAGCTATAAAAATTGCTTTG
CACCTGGGGTATAGAGTCCTGAGTACCCAAGAAGCTTTAGAATTCCTTGCTAAAGAGAAT
CCGTTAGTCGTGATGGCAGCTGCTAGGAATTTAAGCATGAGATTGACAGCTTGTAAGGAA
ATCCGCTTCAAAGGGATCCAGAACTTCGTCACAAAATGTCTGAACCACTTACACAATCCG
GATAGGATAGAAAACATACCGATCATGATTGGTTACAACAGCAAAGAAGATTTCGGCACA
TTCGCGAATAAACCTCAACAGTTTTATGACAGTTTGGGCGATATTTTCTACAGGAATTTG
CAGATCAATTTTGTTCTAAAAACATGCGAAATGGAAACTTTGAGTAACATAACGCGAACA
TTTTACATGGGCAGCAAGAATATAGGTCCTGAGTCTATTTTGGAGTTGACTGATTATTCT
TCTGACTTCAAATTGAACTATGCGGTGGAAAAATCGGTTTCTAAGTATATCGAGCAAGGA
GGGAAGGTGTATAAGTATATGTTCTCGTATATTGGGGGCAGCCAGTATAAGAACGTGACT
GGGGCCGGAGCCACGCACACGGAAGAGCTCAAGTATTTGTTCGAAACCTCCTGGAAGCTG
ACTTCGGATGAGCAGAGAATGATGAGGGATAGGATGACGACGATGTGGGCTAACTTTGTT
AAGCTTGGGAACCCCACCCCTCAAAAGACGGACCTCCTCCAGGTGACATGGGACCCAGTG
AACAGCAAAGCCAGGCCTTACTTAGACATTGACGTGACTATGTCCATGAAGGAACACGCC
TACAGACATCGAATGGCTTTCTGGGAACTGTTCATGCTGAAGTACGATAAAAGGAGTTAG
>HvLip38579 DD23 VV
ATGCTGGTGTTGATATCGCTGGTCTGCCTGTCCACGGCGGCTGCTCACCCTGGAGTCGAC
TCCATCGGGGAACGCTTCGGGAAGGCCATCGCCAAGGAGGTGGCAGCCATCACCGACCCG
CTTGCCAAGACTATCGTGGGCGTCGGCTTTAGTCAATGTGGCAATGTGAAGAAGTTATTC
GGAGTGGACTACGACTCAATCAGTAAGAAAGAGCCCGACTTGAGTGAACTCACACTAAAC
TTTGTCACCAGAGATTTTAACGTGTCCTACCGCCTGACAGCGGCGCCCACGCTGATCCCG
CGCGCGCACTGGATAAACCCGCGACTCCCGCTCAAGATCTACATGCACGGCTTCACCGAC
GATCCCTCCAAGGGCAGCTTCTCCAGCCTCAGCCACGCCTTCCTTGAACGAGATGACTTC
AACATCTTGGCGCTGGACGCGAGTTTCTTCCTTCGCTCGTTCTACCTGCGCTCCACCACC
ATGGTGCGCTTCATTGGCGTGGAGCTGGGCAAGCTACTGGCGGCCCTGGTCGACGCCGGT
CTCCATCCCTCCGACATCCACTTGATCGGGCACAGCCTCGGGAGCCACATCTCAGGCTTC
GCGGGCAAGAGCTTCACGGACCTGACGGGTCACCGCGTCGGCAGGATCACCGGCCTGGAC
CCCGCGGGGCCGTGCTTCTCTGACGTCATCGAGACCTTCAGGCTCAATGTTAGAGACGCT
GACTTCGTGGATGTCATCCATAGTAATGCTGGAGTGTTCGGCGTTACAGAGCCTATTGGT
CACGTAGACTTCTATCCGAACGGTGGTTCTCTGCAGCCGAACTGCCCCCCCGCAGCGGTG
TCGTGCAGCCACAGCCGCGCGTGGCTGCTGTTCGCAGAGTCGGTGCTGCGCCCGCAGGCC
TTCATCGGCGTCAGCTGTGACAGCTGGCAGGCCTTCCGGGAGGGCAAGTGTGACTATCAA
AATTTGAGTGTGATGGGCTACGGCTGCCAGAATGGTACGAGGGGGTCCTACTACCTGCAG
ACGGGGGACGGGGAGCCCTACGGCCGCGGCATCGAAGGCACCCGCTTCGTCAACAACGAG
GGACTCCTCAGGAACATACAAAATGCACTGGGAGGACCTAGGGGATAG
>HvLip39873 DD23 VV
ATGTCGAGGATATTAGATGATCTGCTGACACTAGCGCTGTGCCTCACACTGGTGGGTCAA
GCGCGAGCCGTCTCTTACACCCCACGCTCAGACTACGGGTACCCCGCCGGTCTCATTCCT
GATTGTCCTGGAGTGAACAAGAGCGCGACCATCAGTCCTCGAATGATGAGTCAGCTACAA
GTCACGATGCATCGCCTCTCCAGCACTGGGCAAGTCATCAGGAGGAACATACCGGTGGAA
ATTGCCCATAAGGTCATCGCTAAGGATAAAAGTATTGATTTGAAGAATAAGAAGACGGTG
CTGTATGCTGTCGGCTTCTGGGACAGTTCAGCATTCCCGTTCTCCCAGGCCATCGGCACC
TCGTACTCCAAGCGAGGGTACAACGTGTTCCTCTCTGAAACCATGACCTTCCTCACTTAC
ATTTATCCTAAATCAGTCCGCCTAGTCAGATTCATCGGCAAGAAAATGGGAGAGTTCTTA
GTGCAACTAACAGAATTAGGCCTTGATCCTGAGAACTTAGAACTGGTAGGCACCAGTCTT
GGAGCTCACGAAGTCGCCTACGCCGCGAAATACTACTACCAAGTCACTGGCAAGAAACCT
TCAAGGCTAACTGGCTTAGACCCCGCAGGACCTTGCTTCCGAAGTCTAGGGCCTGAAGAC
AAATTTGCGAATACTGACGCAGAGAAAGTCGATGTTATCCATACAAATATTGACGGTTTT
GGCATTGCTGAAACTTTAGGACATATTGACATTTATGCTAATGGAGGGGAATTTCAACCT
TCAGATATACCATATATACCATGTTTGGTTGTCTGTAGTCATGTAAGAGCTATGCTATAC
TGGTGGCAAGCATTAGAACATCCAAAGAAGTTCATAGCGGTAAAATGTAATACGGTTCAA
GAGGCTAGATTTGCCCAGTGTTTTAATAATACTCCGGTTAATTATCTAGGTTTAGAAGCC
CATTTTGATCGGCCTGGTATTTACTACATGGCAACAAGCAATGAGTTCCCTTATTACCAA
GGGAAAGAGGGATTGAAGGAAGAGAATGAGATTTATACTTCAGTTGTGAGACGGATAAAT
GATGATGAAGGGTTTGTGGTGTAG
>HvLipA DD23 VV
ATGTCTCGTCTAGCGTGGTTGCTTACAGCACTGTGGTTGACAGTTGCGTCTGCGCAGCTC
AACATCTTAAACAAGATTAAGAAAGATTTAACCAAGGAAGTGCAAGCTGTGGTGGACCCT
CTGAGCAAAGGCATCGCTTTCATAGGCTCCAGTCAATGTTCCACGGTTAAGAGGCTTGTC
GGAGTGAGCTACGATGCGTTTAATAAAGAGCCAGACATGAGCAAGCTGACACTGGTTTTC
ACCACCAGGTCGATATCTGTGACGTATAACCTGAGTGACGCGGCGCGGTTAATTCCCCTG
TCTCCAGGGTTCAACCCAAACAACCCCTTCAGGATCTTCCTGCACGGCTTCATCGAAGAT
CCCACGAAAAACAGCTACAAGGAAATCAGCAATGCTTTCCTTGCTCAGGGAGACTGCAAC
ATCCTGGCGCTGGACGCGAGCTCGCTCATCCGCTGGCTGTACCTGCGCTCCACCACCATG
ACGCGCTTCATCGGGGAGAAGCTCGGGGGAATGTTAGCAGCACTCGTCAACGCCGGTCTC
GACCCATCCAATATCCACTTGATCGGGCACAGCTTGGGCAGCCACATCGCAGGGTTCACG
GGCAAGACCTTCCGCAACCTGACCGGGACCCTCATCGGCAGGATATCAGGTCTGGACCCT
GCCGGTCCTTGCTTCGGAGACGTCGAGGTTCCTTGCAGGCTGAACAAGGATGACGCGCAG
TTTGTCGATGTCATCCATACTGATGATGGAGTATATGGGCTGGATGAACAGATTGGTCAC
GTGGACTTCTACCCGAACAGCGGGTCGGAGCAGCCGAACTGCCTGTTCCAGACGTGCAGC
CACAGCCGCGCGTGGCTCTTGTATGCCGAGTCCGTGCTCAGCCGGGACGCGTTCCTGGGT
GTCAAGTGTGCCACCTACGAGGACTTCAGGAAGGGACTGTGTGACTACAATGATACAAGG
ATAATGGGGTACTTCAGTTCCCCCGAGGTCCGGGGTAAGTACTTCTTGCAGACATCAGAC
GATATGCCTTACGGTCGCAAGTCAGAAGGTCTGAAGTATGTGAACAACGAGGGATTTCTC
CGAAATATTAAGAATGTATTGAGAGGCTAA
>HvLipB DD23 VV
ATGTCTCAGCTGACGACGTTCCTGACGGCGCTGTGGCTGTCAGCGGCGTCTGCGCAGCTC
GACATCTTTAAGAGCATCCAGAAAGGAGCCACCAATGAGGTGCAGGCTGTCATGGACCCC
GTGGGGAAGGGCATCGCTTTCATTGGAAATAGTCAATGTGCCAATGTGAAGAAGTTAACA
GGAGTGGACTACGACTCGTACGCTCAGGAGCCAGACATGAGCCAGCTGTCACTCGTCTTT
ATTAGCAGGTCGATATCCGTGACGTATAACCTGAGTGACGCGGCGCGCCTGATCCCGCAG
TCCCGGGGGTTCAACCCCAACAACCCCTTCAGGATCTTCCTGCACGGCTTCACCGATGAC
CCCACTAAAGACAGCTACAAGAACATCAGCAATGCCTTCCTGGCTCAAGGAGACTGCAAC
ATCCTGGCGCTGGACGCGAGCTCGCTCATCCGCTGGCTGTACCTGCGCTCCACCACCATG
ACGCGCTTCATCGGAGAGAAGCTCGGGGGAATGTTAGCAGCACTCGTCAACGCGGGTGTC
GATCCCTCCAACATCCACTTGATCGGGCACAGCTTGGGCAGCCACATCTCAGGGTTCACG
GGCAAGACCTTCCGCAACCTGACGGGGACCCTCATCGGCAGGATATCAGGACTGGACCCT
GCTGGACCTTGCTTCGCAGACCTGGAAGTACCCTTGAGGCTGAGCAAGGAAGACGCGGAG
TTTGTCGACATCATTCATACTGATGCTGGAGTGTATGGACTTGATGAACAGATTGGTCAC
GTGGACTTCTACCCGAACAGCGGGTCGGAGCAGCCGAACTGCCTGTTCCAGACGTGCAGC
CACAGCCGCGCGTGGCTCTTGTATGCCGAGTCCGTGCTCAGCCGGGACGCGTTCCTGGGT
GTCAAGTGTGCCACCTACGAGGACTTCAGGAAGGGACAGTGTGATTACAATGATACCAGG
ATAATGGGGTACTTCTGTCCTCCAGACTCCAGCGGCAGGTATTACCTACAGACGGCAGAC
GAGATACCATACGGACGAGGATCAGAAGGTCTGAAGTATGTGAACAACGCGGGAATTGTG
AGAAATATTAAGTACGTCCTCACGGGATAA
>HvLipX DD23 VV
ATGGCATCGAAACGATCCAACACGTTTAAGGTCCTGCTCGCGTCCCTCGCGGTGGTGGCG
CTCGGCTACGTGCTGCGCTCGCCCAGCCTCTACCTGCGCCGGGAGACCAAGTCCTCGCTC
GGCTACCCCAAGGACTCCCTGCTCAACTTCACCGAACTCACTGCCGAGTATGGATACGTC
TCCGAGGAGCACAAAGTGGTCACAGAGGACGGATACATCCTCACCATGTTCAGGATAGTC
AAGGCCAGGAACTGTCACCGAGCGAAGCGATCTCCCCCAGTGCTGCTGATGCACGGGCTG
CTGCAGAGCTCCGACTCCTGGATAGACTCGGGGCCCAACGCTGGACTGGCCTACCTCATC
TCTGACGCCTGCTACGACCTCTGGCTGGGTAACGTCAGGGGGAACTACTACTCCCGGGGG
CATGTCCGCCTCGACCCTGACAAAGATCCCGCTTACTGGAAGTTCTACATCGAACAGATT
GGTATTTACGACGTCCCAGCGATGATCGACTATGTTCTGGACTACACAGGATTCGAGAAG
CTGAACTACATTGGTTTTTCCCAAGGAACGGGAACATTCCTGGTGATGTGCTCCGAGAGG
CCGGGATACTGTGATAAAGTGAAATTAGTGATTACTTTAGCGCCTGCAAGCAGGCAGATG
CATACACAGTCCAGGATATTTAGGACTATGACCCAAACGTTTTATAGAATGGAAAGCGTG
TTATCAATGACAGGTTTACAAGAAGTGTTTCCTAAAGGCGGCTTCAGTCAGGAGTTCGTC
GCGTTCTTCTGCCAGCTGTCAGGCGTGACTGAGAGACTGTGTGAGAGGGTTATCGATGTG
TTCGACCATGTGGATACCACACATCTGGGGTCCATTACAAACCAGACCACGAGAGTCCTG
TTCGGGCACTTCCCGGCGGGGACCTCCGTGCACAACATGGCACGTTATGGACAGAGTATG
AACAGTGGAAGGTTCGAGAAGTTCAACTACGGGAAGGAGCAGAACCTGGTGGTGTACGGG
AGCGAGGAGCCTCCTCAGTATAATCTAAGTGCGACGACTGTGCCAGTGATGTGTATTTAT
GGAAAAAACGATGGTTTAGTGGACACGAGAGACGTAGAGTGGCTGATGTCTCAGCTACCG
AATGTTCTGGAAATGGTGAAGGTGGAGGACCCTCAGTGGAACCACATGGACGTGACGTAC
AGTCAGTATACTGGTGATACCATATTCCCTAAGATAAACGAATATTTATTAAAATATACG
AGTGCGTAA
>HvLipZ DD23 VV
ATGCAAGCGGAGATCCTCCGTTTAGTTAATGACATGGCTCCGATACAATCATTTATGGTC
CTGTTCTCAACCTTCGCAGTTGTGACGGTAGGCCAAGTACTACGCTCTCCCAGCCTTCAC
CTGCGCCGGGAGGCTAAGTCTTCGCTCGGCTACCCCAAGGACTCCCTGCTCAACTTCACC
GAACTTACCGCTGAGTATGGATACGTCTCCGAGGAGCACAAAGTGGTCACAGAGGACGGA
TACATCCTCACCATGTTCAGGATAGTGAAGGCCAGGAACTGTCACCGAGCGAAGAGATCT
CCCCCAGTGCTGCTGATGCACGGGCTGCTGCAGAGCTCCGACTCCTGGATAGACTCGGGG
CCCAACGCTGGACTGGCCTACCTCATCTCTGACGCCTGCTACGACCTCTGGCTGGGCAAC
GTCAGGGGGAACTACTACTCCCGGGGGCATGTCCGCCTCGACCCTGACAAAGATCCCGCT
TACTGGAAGTTCTACATCGACGAGATGGGAGTCTTCGATGTGCCCGCGATGATAGACCAT
GTTCTAAATTATACGAGATCTGAGAAGCTCAACTACATGGGTTTTTCTCAGGGTACTGGG
ACATTCCTGGTGATGTGTTCCGAGAAACCAGGATATTGTGACAAAGTCAATTTACTGATA
GCTTTATCACCAGCGAGTAGGCATAAAAATTCACAGTCGAGGATATTCAGATCTGTGACG
CAGATGTTTGAACGACTGGAAGACATGTTATCAATGGCTGGTTTATACGAAGCACTTTCT
AAAGGTGGACCCAGTCAGGAGTTTGGTGCTTTCTTCTGCCATTTGTCGGGTGAGACTGTG
AAAATGTGTGAGGAGGCAATCTACGAGTTTGACCACGTGAACTCCTTGCACTTTGGGTCT
ATTACTAACAAGACTAGAAGAGCCCTCTTTGGGCATTTCCCGGCTGGGACCTCCGTGCAC
AACATGGCACGGTATGGACAGAGCATGAGAAGTAGAAGATTTGAGAAGTTCAACTATGGG
AAGGAGCAGAACCTGGTGCTGTACGGGAGCGAGGAGCCTCTTCAGTATAATCTCAGTGCG
ACGACTGTGCCAGTGATGTGTATCTATGGGAAGAACGATGGTGTAGTGGACTTAAGAGAC
GTGAAGTGGCTGATGTCGCAGCTGCCGAATGTTCTAGAAATGATGAAGGTGGAGGATCCT
CAGTGGAGCCACCTAGATGTGACGTATAGTCAGTATACCAAGGATATCATATTTCCTAAG
ATTTACGAATATTTATTGAAATTCTCACACAGTTAA
>HvEst1 DD23 VV
ATGGTGAAGTTACTTATTTTATTTAGTTTTGTGAGTCTGGTTTGTTCTGAAGATACGGTT
ACCGTGCAGACAAATAAAGGTGCAATACAGGGAACTATTAAAGATGGGTACAACACGTTT
TTTGGAATACCGTACGCTAAAGTCAACGAGGAAAATCCTTTTGGTCGCACCTTAGACTAC
CCCAAGTTCAACACTCCATACATAGCCAACGATTCTTCAGTGATTTGCCCACAAGTGTAC
TTCAATGATAACGGGGTCCTGCAGTGTCTCCGACTCAACCTATATGTGCCACACACGGCC
AGCCCCAAGAACCTATTGCCAATATTGGTCTGGTTCCACGGCGGTGGATTTGCTTTCGGC
AGCGCTGGCGAGTATGGCGGCCAATATTTGGTCAAACAAGACATTATCGTTGTCACAGTG
AATTACAGACAAGGGGCTTATGGCTTCTTGTGTTTGAACGATCGGAATGTCACTGGCAAT
CAGGGTATGAAAGACCAGATCGAAGCTTTAAGGTGGATCAAAAGACATATAGCTAATTTT
AGTGGTGATCCTAGCAAAGTCACTATTGCTGGTGAAAGCTATGGCGGTGGAGCAGTAGAC
TTGCATCTATACTCCAAATATGAAACGTTGTTCCAAAAAGCAATAGTTCAGAGTGGCTCC
ATATTTGTAACTGAAGGCATCTTCATCAAGCCCGACTATGATGCTGCTATCAAACTTGCC
AAATACTTGGGTCATAACGTTACGACAACGCCCAATGCGCTTAAAGTTCTTGCTAAAGCG
AAACCTGCTGATGTGAACGCAGCAACCAGAAACTTGAGCATGATACTGACGCTTTGTAAG
GAGAAGAAGTTCAAAGGCATTCCAAACTTCGCGACAGACGACCCTTTCCACTTAAACAAA
CCAGAAAGAATAAACAGGACGTCTATTATGATCGGGTATACCAGCCAAGAGATGTTATAC
GAATTCGTGAACAAACCACAGTCAGTCTACGATAAATTGGGCAATCCATTTCTCCCACAG
CTTTCGAAAACGTTTGCTTTACCGAAGAATGAGCTAGAGAGACTGAGCAACATTATCCAG
CATTTCTATTTAGGAGGGAAGAAGATTGGTCCTGACTCACAATTGGAATTGAGCAACTTT
CTATCAGATTTTGCCATCAACTATGGAGCTGAATGGTCAGTGAATAGATACATGGCACAG
AAAGCCAAGGCTGTTTATAAGTACGTGTTCTCGTACATAGGAGGAAGTGAGTACAAGAAT
GTGACGGGAGCAGGAGCCTCGCATACTGAGGAGCTGAAGTATCTCTTCAATTGGGTTTGG
GCGAACCCGCCGAGTACACCTGAACAGGTGTTGATAAGAGATAGGATGACCACCATGTGG
GCCAATTTCGTTAAGTTTGGAAACCCGACTCCTACAGTGACAGAACTCCTGCCAGTGACC
TGGACCCCCGTCTCAGGATCAGCCAGGCCTTACCTGAACATCGATACGAATATGCAGATG
AAAGATTTTACCTTCAAACATAGACTGGCCTTCTGGGAACTATTCTGGCATATGTATGGA
AAGAAACACGTTCTTCTGAGTGAGCGCAAGAAGAAAAATAAAAATAAAAATTGA
>HvEst2 DD23 VV
ATGTTTAATATTTTAATATCACTGTTAGTTTGTGTGCTCGTTAGAGGTCAAGAGAATGTG
ACCGTGATGACTAGTAAAGGTCCTATAGTGGGCTTTAAGCAGGACGGGTATAATACCTTC
CTTGGAATACCTTATGCTTTGGTTAATGAGGTTAATCCCTTTGGGAACAATCTAGTCTAC
CCAGACTTCCAAACACCATTCATGGCAAACGACGGCTCCATCATATGTCCTCAAGTAATC
ACCAGGGTTGGCGGAGTCCTCCAATGTTTGCGTATGAACATGTATGTGCCACATACAGCC
AACGAGAACAACACAGTGCCAATATTGGTGTACTTCTACGGAGGTGGCTTCATGTTCGGC
AGCGCCAGTGAATATGGTGGCCAACATTTGGTCAAACACGACATCATTGTCATCACAGTG
AACTACAGACTTGGCCCTTACGGCTTCTTGTGCTTGAACGATGAAACTGTACCTGGCAAC
CAAGGTCTGAAAGACCAGATAGCCGCGTTGAGATGGATAAGGAAAAATATAGAGGCTTTT
GGCGGAGATCCTTATAAAGTGACCATTTCTGGCCAAAGCTATGGAGGAGGTGGCGTAGAT
TTGCATCTGTATTCGAAATACGAGACGCTGTTTGATAAAGCAATTATCCAAAGTGGATCT
ATATACACTCCTGGATTTTATGGGAATCGCGAACATGATGCAGCTATAAAAATTGCTTTG
CATCTGGGATATAGAGTAATGAGTACCCAAGAAGCTTTGGAACTCCTTGCCAAAGAGAAC
CCTTTAGTCGTGATGGCAGCTGCTAGAAATTTAAGCATGAGATTGACAGCTTGTAAGGAA
ATCCGCTTCAAAGGGATCCAGAACTTCGTGACAAAATGTCTGAACCACTTACACAATCCG
GACAGGATAGAAAACATACCGATCATGATTGGTTACAACAGCAAAGAAGATTTTGGCACA
TTCGCGAATAAGCCTCAACAGTTTTACGACAGTTTGGGGGATATTTTCTACAGGAACTTG
CAGATCAATTTTGTTCTAAAAACATGCGAAATGGAAACTTTGAGTAACATAACACGAAGA
TTTTACATGGGCAGCAAGAATATAGGTCCTGAGTCTATGTTGGAGTTGACTGATTATTCT
TCTGATTTCAAATTGAACTATGCGGTGGAAAAATCAGTTTCTAAGTATATCGAGCAAGGG
GGGAAGGTGTATAAGTATATGTTCTCGTATATTGGAGGCAGCCAGTATAAGAATGTGACA
GGGGCCGGAGCTACGCATACGGAAGAACTCAAATATTTGTTCGAAACTACCTGGAAGCTG
ACTTCTGATGAGCAGAGGATGATGAGGGATAGGATGACGACGATGTGGGCTAACTTTGTC
AAGCTTGGGAACCCAACCCCTCAAAAGACGGACCTCCTCCCGGTGACATGGAACCCAGTG
AACGGCAAAGCTAGACCTTACTTAGACATTGACGTGACAATGTCTATGAAGGAACACGCC
TACAGACATCGAATAGCTTTCTGGGAACTCTTCATGCTGAAGTACGACAAGAGGAGTTAG
