# Supplementary material for: Lipases and carboxylesterases affect moth sex pheromone compounds involved in interspecific mate recognition
Source: Nat Commun. 2023 Nov 18;14:7505. doi: 10.1038/s41467-023-43100-w (PMC10657362; doi:10.1038/s41467-023-43100-w)
Supplement: Supplementary file 5 — Source Data [file 41467_2023_43100_MOESM5_ESM.xlsx]

## Sheet: DD23 pheromone - Fig 2
Sample	genotype	14Ald	Z9_14Ald	16Ald	z7_916Ald	z9_16Ald	z11_16Ald	z7_16Ac	z9_16Ac	z11_16Ac	z9_16OH	z11_16OH	Total_Ac_amount	Total_amount
DDF33	ss	2.23438	1.74943	2.84105	48.0918	11.3295	136.147	3.78938	12.0231	41.3276	9.18228	46.1272	57.1401	314.843
DDF13	ss	4.71868	4.27692	6.42748	19.3371	67.906	232.53	4.75019	9.1519	47.6992	9.86567	84.3622	61.6013	491.026
DDF158	ss	2.42526	2.33324	3.13107	9.80604	35.8041	93.3655	3.60759	10.4507	40.2645	11.4793	65.4745	54.3228	278.142
DDF115	ss	0.928959	1.20393	3.91026	40.5038	12.3724	91.9996	2.36724	11.2619	39.5305	22.0585	95.6121	53.1597	321.749
DDF162	ss	1.30736	1.05443	5.24888	29.023	72.5524	138.265	13.2541	30.801	87.0116	27.2166	96.7083	131.067	502.443
DDF43	ss	2.54289	1.99542	2.93015	24.308	39.1484	162.374	11.6016	22.7002	109.883	8.60428	53.8723	144.184	439.96
DDF5	ss	2.59917	1.78733	6.04427	58.2585	17.5298	174.47	2.93074	7.25595	34.3375	14.6735	106.587	44.5242	426.473
DDF8	ss	1.10969	0.921945	2.17055	3.25563	28.8183	80.2064	2.46031	3.66869	17.168	3.90119	24.5883	23.297	168.269
DDF167	ss	1.67103	1.82031	3.2101	3.27547	22.0411	79.123	3.15384	7.56316	63.3398	9.02948	74.5768	74.0568	268.804
DDF166	ss	2.62043	2.00189	12.4031	36.5089	114.924	308.007	1.44614	9.17306	29.8784	20.9554	114.156	40.4976	652.074
DDF78	ss	2.29961	3.19236	3.89582	20.894	30.5041	138.545	5.05434	13.2837	70.0662	15.242	104.057	88.4042	407.034
DDF82	ss	2.62921	0.994572	6.86118	46.6096	30.1208	219.509	0.448449	3.52742	12.7824	10.5344	67.7436	16.7583	401.761
DDF164	ss	1.68218	2.08218	5.88653	61.0072	62.0623	185.489	11.3123	23.567	56.0279	23.0262	95.0571	90.9072	527.2
DDF99	ss	1.73437	1.62202	3.42977	91.31	17.0068	169.032	8.74338	17.7124	46.0505	13.6646	60.3503	72.5063	430.656
DDF58	ss	0.45377	0.817695	0.417002	0.439025	5.03357	14.0962	0.486622	0.632678	3.58529	3.46381	33.9008	4.70459	63.3264
DDF144	ss	8.09854	4.17347	15.4312	62.409	194.914	505.544	5.37433	31.8587	103.322	27.8129	172.977	140.555	1131.92
DDF81	ss	1.5393	1.94466	4.24568	6.30293	85.5769	186.785	5.28692	9.22247	31.1984	8.4984	48.5374	45.7077	389.138
DDF37	vv	1.82992	1.15457	13.9789	27.2973	63.7515	240.232	1.18907	2.56393	8.31286	5.2791	55.215	12.0659	420.804
DDF147	vv	3.03661	4.04952	7.4568	37.0711	38.49	297.669	0.396615	1.10904	3.69402	8.41654	106.65	5.19968	508.039
DDF101	vv	2.02692	2.8212	2.95181	4.05002	43.3108	110.904	0.647549	2.95758	10.1365	13.8499	78.6843	13.7416	272.341
DDF125	vv	2.06058	3.40895	6.2831	11.369	34.4227	164.798	0.762046	1.63052	6.69903	17.276	110.491	9.09159	359.2
DDF129	vv	0.720071	1.23676	0.925707	2.03895	8.33928	26.7746	0.439427	0.910684	4.07343	4.08608	36.1292	5.42354	85.6742
DDF105	vv	2.53431	3.22171	5.77094	7.03597	49.0204	143.51	1.26985	2.65061	11.9693	9.43057	94.547	15.8898	330.961
DDF89	vv	2.25259	1.66877	7.43638	5.35583	47.1005	181.976	0.535689	1.55965	6.80791	5.83895	54.7837	8.90325	315.316
DDF124	vv	1.14271	0.88411	2.55526	8.48717	30.5036	76.4409	0.475096	1.53815	4.54886	10.3251	48.5801	6.56211	185.481
DDF150	vv	3.24723	2.20248	16.3941	26.9812	85.5082	223.009	1.80583	3.0791	8.6404	19.3907	102.28	13.5253	492.538
DDF93	vv	2.28879	2.46212	7.02272	22.804	78.5958	217.364	0.870643	2.03086	5.286	16.2996	107.946	8.1875	462.97
DDF59	vv	3.63332	3.52484	6.10053	54.3748	28.6584	264.388	0.857056	3.02038	12.2765	10.3897	84.803	16.1539	472.027
DD23_2	vs	3.64498	2.21064	9.75714	25.6735	210.462	437.248	4.24489	9.39219	22.7345	12.7088	73.8421	36.3716	811.918
DD23_3	vs	1.26252	1.45935	3.74349	8.48213	44.1856	92.7298	1.15548	1.71309	3.82574	13.552	59.8206	6.69431	231.93
DD23_4	vs	0.999847	1.06026	3.28015	5.08377	50.7123	113.54	1.70256	1.21869	3.38895	11.1769	45.6959	6.3102	237.86
DD23_5	vs	1.28414	0.697673	3.11697	19.2261	45.8341	100.738	2.16526	4.54685	10.067	5.51172	18.4818	16.7791	211.67
DD23_6	vs	1.54913	1.58951	4.37772	4.54968	15.9196	79.0902	1.5094	1.92131	10.877	6.19599	52.2194	14.3077	179.799
DD23_10	vs	0.978679	1.01411	1.55847	4.32353	30.9163	74.8463	0.85214	0.947359	1.26032	5.64515	23.0903	3.05982	145.433
DD23_11	vs	2.80836	2.55479	5.60347	4.16936	27.2075	108.272	0.803772	0.791246	2.47396	11.8153	100.254	4.06898	266.754
DD23_12	vs	2.4376	1.83725	4.83874	8.7036	44.1804	149.833	1.28704	1.8144	6.17347	7.96174	53.2766	9.2749	282.344
DD23_13	vs	1.42009	1.95951	6.25133	20.5658	39.5083	133.09	2.07454	2.41026	9.33283	19.0442	107.568	13.8176	343.226
DD23_14	vs	1.48733	1.40741	2.22905	24.5767	33.6695	131.959	0.927728	1.04389	2.67966	6.07809	36.3855	4.65128	242.444
DD23_17	vs	1.57222	0.933582	3.33231	6.45196	23.0878	85.8368	0.572652	0.636122	1.87507	5.40457	32.4286	3.08384	162.132
DD23_19	vs	1.12299	1.81883	4.83029	9.24653	46.3204	114.731	1.619	1.39479	2.41735	11.621	63.461	5.43114	258.584
DD23_20	vs	0.67968	1.83037	1.39888	6.70544	19.8879	40.1883	1.98388	2.924	8.93782	16.4615	76.6902	13.8457	177.688
XZ116	vs	5.36028	2.3284	9.85256	8.37753	54.5822	130.525	0.721845	0.984195	4.46906	3.74749	27.0464	6.1751	247.995
XZ51	vs	3.47207	1.18751	8.75626	4.28158	64.7889	115.525	0.642023	1.80688	5.87828	2.22028	14.3964	8.32718	222.955

## Sheet: qPCR - Fig 3
genotype	sample	primer_targ	tar1Kref
Hsub	Hs10	LipX	49.7641
Hsub	Hs10	LipZ	0.00171913
Hsub	Hs10	Est1	15.2032
Hsub	Hs10	Lip39873	45.3418
Hsub	Hs11	LipX	56.5225
Hsub	Hs11	LipZ	0.0126653
Hsub	Hs11	Est1	7.44507
Hsub	Hs11	Lip39873	21.6839
Hsub	Hs12	LipX	24.1727
Hsub	Hs12	LipZ	0.0100086
Hsub	Hs12	Est1	9.10048
Hsub	Hs12	Lip39873	22.2714
Hsub	Hs6	LipX	50.4199
Hsub	Hs6	LipZ	0.0240836
Hsub	Hs6	Est1	22.286
Hsub	Hs6	Lip39873	49.5809
Hsub	Hs8	LipX	23.3737
Hsub	Hs8	LipZ	0.0625502
Hsub	Hs8	Est1	4.11105
Hsub	Hs8	Lip39873	17.6851
Hsub	Hs9	LipX	44.326
Hsub	Hs9	LipZ	0.097521
Hsub	Hs9	Est1	8.00675
Hsub	Hs9	Lip39873	31.6664
Hvir	Hv13	LipX	165.364
Hvir	Hv13	LipZ	305.01
Hvir	Hv13	Est1	73.2687
Hvir	Hv13	Lip39873	24.5729
Hvir	Hv14	LipX	60.6862
Hvir	Hv14	LipZ	130.964
Hvir	Hv14	Est1	16.5883
Hvir	Hv14	Lip39873	20.0555
Hvir	Hv16	LipX	283.941
Hvir	Hv16	LipZ	479.542
Hvir	Hv16	Est1	24.3061
Hvir	Hv16	Lip39873	29.5605
Hvir	Hv17	LipX	27.0466
Hvir	Hv17	LipZ	86.6933
Hvir	Hv17	Lip39873	0.780723
Hvir	Hv18	LipX	42.6263
Hvir	Hv18	LipZ	17.5378
Hvir	Hv18	Est1	15.9279
Hvir	Hv18	Lip39873	13.849
Hvir	Hv19	LipX	414.537
Hvir	Hv19	LipZ	521.01
Hvir	Hv19	Est1	55.8329
Hvir	Hv19	Lip39873	11.2145
SS	SS 2d2	LipX	40.7921
SS	SS 2d2	LipZ	0.0091167
SS	SS 2d2	Est1	8.24958
SS	SS 2d2	Lip39873	21.2042
SS	SS 2d22	LipX	40.7623
SS	SS 2d22	LipZ	0.00859847
SS	SS 2d22	Est1	6.37168
SS	SS 2d22	Lip39873	26.3275
SS	SS d1	LipX	74.3344
SS	SS d1	LipZ	0.0209851
SS	SS d1	Est1	21.2463
SS	SS d1	Lip39873	31.4019
SS	SS d10	LipX	54.5243
SS	SS d10	LipZ	0.0586753
SS	SS d10	Est1	6.86687
SS	SS d10	Lip39873	17.5328
SS	SS d37	LipX	45.8762
SS	SS d37	LipZ	0.260557
SS	SS d37	Est1	13.5449
SS	SS d37	Lip39873	15.0975
SS	SS d38	LipX	91.1041
SS	SS d38	LipZ	0.00259451
SS	SS d38	Est1	19.1874
SS	SS d38	Lip39873	10.4868
VV	VV 2d70	LipX	201.926
VV	VV 2d70	LipZ	78.5699
VV	VV 2d70	Est1	71.5852
VV	VV 2d70	Lip39873	3.6242
VV	VV 2d80	LipX	68.6313
VV	VV 2d80	LipZ	22.3603
VV	VV 2d80	Est1	10.3376
VV	VV 2d80	Lip39873	2.85305
VV	VV 2d82	LipX	102.026
VV	VV 2d82	LipZ	49.7351
VV	VV 2d82	Est1	65.0383
VV	VV 2d82	Lip39873	5.56101
VV	VV d32	LipX	336.396
VV	VV d32	LipZ	212.706
VV	VV d32	Est1	184.212
VV	VV d32	Lip39873	6.94215
VV	VV d35	LipX	312.661
VV	VV d35	LipZ	157.344
VV	VV d35	Est1	218.606
VV	VV d35	Lip39873	3.94712
VV	VV d72	LipX	349.531
VV	VV d72	LipZ	78.7019
VV	VV d72	Est1	74.9805
VV	VV d72	Lip39873	10.0165

## Sheet: CRISPR Phero - Fig 5 Fig S2
Sample	Status	Genotype	14Ald_perc	Z9_14Ald_perc	16Ald_perc	z7_16Ald_perc	z9_16Ald_perc	z11_16Ald_perc	z7_16Ac_perc	z9_16Ac_perc	z11_16Ac_perc	z9_16OH_perc	z11_16OH_perc	Total_Ac_perc	Total_amount	14Ald_am	Z9_14Ald_am	16Ald_am	z7_16Ald_am	z9_16Ald_am	z11_16Ald_am	z7_16Ac_am	z9_16Ac_am	z11_16Ac_am	z9_16OH_am	z11_16OH_am	Tot_Ac_amount	Z7_16Ac/14Ald	Z9_16Ac/14Ald	Z11_16Ac/14Ald	z9_16Ald/14Ald	z11_16Ald/14Ald	z11_16OH/14Ald	Tot_Ac/14Ald
DD23_10	virgin	vs	0.672943	0.697309	1.07161	2.97287	21.2581	51.4646	0.585934	0.651408	0.866602	3.88163	15.877	2.10394	145.433	0.978679	1.01411	1.55847	4.32353	30.9163	74.8463	0.85214	0.947359	1.26032	5.64515	23.0903	3.05982	-0.060129	-0.0141253	0.109841	1.49955	1.88353	1.37279	0.495056
DD23_11	virgin	vs	1.05279	0.957733	2.10061	1.563	10.1995	40.5888	0.301316	0.29662	0.927432	4.4293	37.583	1.52537	266.754	2.80836	2.55479	5.60347	4.16936	27.2075	108.272	0.803772	0.791246	2.47396	11.8153	100.254	8.33353	-0.543321	-0.550142	-0.0550605	0.986235	1.58606	1.55265	0.472375
DD23_12	virgin	vs	0.863346	0.650713	1.71378	3.08263	15.6477	53.0676	0.45584	0.642619	2.18651	2.81988	18.8694	3.28497	282.344	2.4376	1.83725	4.83874	8.7036	44.1804	149.833	1.28704	1.8144	6.17347	7.96174	53.2766	4.80494	-0.277372	-0.128231	0.403566	1.25827	1.78864	1.33957	0.294725
DD23_13	virgin	vs	0.413747	0.570909	1.82135	5.99191	11.5109	38.7764	0.604424	0.702238	2.71915	5.54861	31.3404	4.02582	343.23	1.4201	1.95953	6.25141	20.566	39.5088	133.092	2.07456	2.41029	9.33295	19.0445	107.57	4.63169	0.164607	0.229749	0.817699	1.44437	1.97183	1.87937	0.513419
DD23_14	virgin	vs	0.613473	0.580508	0.919408	10.1371	13.8875	54.4287	0.382657	0.430571	1.10527	2.50701	15.0078	1.9185	242.444	1.48733	1.40741	2.22905	24.5767	33.6695	131.959	0.927728	1.04389	2.67966	6.07809	36.3855	27.1159	-0.204987	-0.153751	0.255673	1.35483	1.94803	1.38852	1.26082
DD23_17	virgin	vs	0.969715	0.575817	2.05531	3.97946	14.2401	52.9426	0.353202	0.392349	1.15651	3.33345	20.0014	1.90206	162.132	1.57222	0.933582	3.33231	6.45196	23.0878	85.8368	0.572652	0.636122	1.87507	5.40457	32.4286	15.9646	-0.438621	-0.392971	0.0765042	1.16687	1.73716	1.31442	1.00665
DD23_19	virgin	vs	0.434284	0.703383	1.86798	3.57584	17.9131	44.3692	0.626105	0.539397	0.934841	4.49409	24.5418	2.10034	258.584	1.12299	1.81883	4.83029	9.24653	46.3204	114.731	1.619	1.39479	2.41735	11.621	63.461	10.8939	0.158873	0.094135	0.332964	1.6154	2.00931	1.75213	0.98681
DD23_2	virgin	vs	0.658125	0.399146	1.76171	4.63551	37.0278	35.1529	0.766443	1.69582	4.10486	2.29466	11.5031	6.56712	569.46	3.74776	2.27298	10.0323	26.3974	210.858	200.182	4.36459	9.65702	23.3755	13.0672	65.5054	11.8196	0.0661717	0.411072	0.79499	1.75022	1.72765	1.24251	0.498832
DD23_20	virgin	vs	0.382513	1.0301	0.787267	3.77371	11.1926	22.6173	1.1165	1.64558	5.03007	9.26427	43.1601	7.79215	177.688	0.67968	1.83037	1.39888	6.70544	19.8879	40.1883	1.98388	2.924	8.93782	16.4615	76.6902	10.0041	0.465212	0.633673	1.11893	1.46628	1.7718	2.05244	1.16787
DD23_3	virgin	vs	0.544355	0.62922	1.61406	3.6572	19.0513	39.9818	0.498201	0.738625	1.64953	5.84314	25.7926	2.88635	231.93	1.26252	1.45935	3.74349	8.48213	44.1856	92.7298	1.15548	1.71309	3.82574	13.552	59.8206	20.8451	-0.0384778	0.132541	0.481476	1.54404	1.86598	1.67561	1.21777
DD23_5	virgin	vs	0.606673	0.329604	1.47257	9.08306	21.6536	47.5921	1.02294	2.14809	4.756	2.60393	8.73144	7.92703	211.67	1.28414	0.697673	3.11697	19.2261	45.8341	100.738	2.16526	4.54685	10.067	5.51172	18.4818	16.4052	0.226897	0.549097	0.894287	1.55258	1.89458	1.15813	1.10637
DD23_6	virgin	vs	0.861593	0.884048	2.43479	2.53043	8.85413	43.9881	0.839493	1.06859	6.04954	3.44607	29.0432	7.95763	179.799	1.54913	1.58951	4.37772	4.54968	15.9196	79.0902	1.5094	1.92131	10.877	6.19599	52.2194	8.11095	-0.0112846	0.0935087	0.846421	1.01184	1.70803	1.52774	0.718983
Est11	virgin	Est-ko	0.693892	0.641402	1.75173	4.99655	18.6321	50.3089	1.79264	0.697091	2.34499	2.68995	15.4508	4.83473	95.8005	0.664752	0.614466	1.67817	4.78673	17.8496	48.1962	1.71736	0.667817	2.24651	2.57699	14.8019	8.57809	0.412202	0.00199773	0.528849	1.42897	1.86035	1.34766	1.11073
Est20	virgin	Est-ko	0.706604	0.517169	1.85583	3.39597	9.15724	49.2666	0.921697	1.58715	8.15839	2.58395	21.8494	10.6672	254.198	1.79617	1.31463	4.71748	8.6325	23.2775	125.235	2.34294	4.03451	20.7385	6.56836	55.5409	19.5049	0.115412	0.351442	1.06243	1.11259	1.84338	1.49026	1.0358
Est23	virgin	Est-ko	0.326951	0.224946	1.25582	2.31455	24.148	48.1987	0.788787	2.53166	3.68982	3.82697	12.6937	7.01027	227.731	0.744569	0.512272	2.8599	5.27096	54.9926	109.764	1.79632	5.76538	8.40289	8.71521	28.9076	33.274	0.382478	0.888923	1.05252	1.8684	2.16855	1.58911	1.6502
Est25	virgin	Est-ko	0.640639	0.427132	1.20421	1.82538	18.1073	47.9158	0.459892	1.40868	3.33199	3.97011	20.7089	5.20056	209.476	1.34199	0.894739	2.52254	3.82374	37.9305	100.372	0.963364	2.95084	6.97972	8.31643	43.3801	5.23959	-0.143958	0.342198	0.71609	1.45124	1.87386	1.50954	0.59155
Est26	virgin	Est-ko	0.855047	0.368657	1.36341	2.11745	21.0876	57.5137	0.597672	2.0706	2.92008	1.78408	9.3217	5.58836	211.504	1.80846	0.779725	2.88367	4.4785	44.6012	121.644	1.2641	4.37941	6.1761	3.77341	19.7158	9.27625	-0.155527	0.384107	0.533406	1.39204	1.82778	1.03751	0.710064
Est30	virgin	Est-ko	0.292961	0.290701	1.08528	8.49541	16.3294	51.0498	1.29536	1.95902	4.26668	2.73046	12.2049	7.52106	133.015	0.389681	0.386675	1.44358	11.3001	21.7205	67.9037	1.72301	2.60578	5.67531	3.63191	16.2343	15.188	0.645579	0.825228	1.16328	1.74616	2.24118	1.61973	1.59079
Est33	virgin	Est-ko	0.455945	0.468835	2.03962	1.34003	12.6191	39.4318	0.859173	1.86901	7.06097	4.1596	29.6959	9.78915	212.941	0.970895	0.998344	4.3432	2.85348	26.8712	83.9667	1.82954	3.97989	15.0357	8.8575	63.2349	27.6473	0.275169	0.612699	1.18995	1.44211	1.93693	1.81378	1.45448
Est38	virgin	Est-ko	0.677983	0.578436	3.32651	2.13275	10.5708	44.8042	0.901317	1.3865	6.8108	3.37949	25.4312	9.09862	180.305	1.22244	1.04295	5.99786	3.84545	19.0597	80.784	1.62512	2.49993	12.2802	6.09339	45.8537	55.0859	0.123659	0.310701	1.00198	1.19289	1.8201	1.57415	1.65381
Est4	virgin	Est-ko	1.05754	0.532286	2.55179	1.75082	13.4741	43.7242	1.29446	1.30014	6.65599	3.34066	24.318	9.2506	115.181	1.21809	0.613093	2.93918	2.01662	15.5196	50.362	1.49098	1.49752	7.66645	3.84781	28.0097	3.73303	0.0877914	0.0896919	0.798915	1.1052	1.61642	1.36163	0.486382
Est42	virgin	Est-ko	0.514761	0.334606	3.27774	2.35622	13.437	42.0788	0.575013	1.15947	3.65623	5.12531	27.4848	5.39071	150.462	0.774517	0.503454	4.93174	3.5452	20.2175	63.3124	0.865174	1.74455	5.50122	7.71162	41.3541	46.239	0.0480723	0.352653	0.851428	1.4167	1.91246	1.72749	1.77598
Est47	virgin	Est-ko	0.396206	0.333064	1.73805	2.05162	19.3751	49.796	0.441083	1.60754	4.96931	3.1256	16.1664	7.01793	277.93	1.10118	0.925684	4.83056	5.70206	53.8493	138.398	1.2259	4.46783	13.8112	8.68698	44.9314	1.30369	0.0465996	0.608239	1.09838	1.68932	2.09927	1.61069	0.0733167
Est5	virgin	Est-ko	0.7933	0.665555	1.69218	1.74021	13.2476	38.2572	1.41035	1.46428	7.55709	4.30338	28.8688	10.4317	82.2309	0.652337	0.547291	1.3915	1.43099	10.8937	31.4592	1.15974	1.20409	6.21426	3.53871	23.7391	15.8482	0.249889	0.266187	0.978917	1.2227	1.68328	1.56099	1.38551
Est55	virgin	Est-ko	0.656442	0.660615	2.00241	2.27067	13.7467	42.2348	1.02618	3.06829	10.8163	3.74712	19.7705	14.9108	223.154	1.46488	1.47419	4.46845	5.06709	30.6763	94.2486	2.28996	6.84703	24.137	8.36186	44.1187	110.935	0.194026	0.669701	1.21688	1.321	1.80847	1.47882	1.87927
Est6	virgin	Est-ko	0.750876	0.775493	1.7119	2.56798	19.1021	40.7948	2.20164	2.83481	8.26863	3.89751	17.0943	13.3051	62.63	0.470273	0.485691	1.07216	1.60833	11.9637	25.5498	1.37889	1.77544	5.17864	2.44101	10.7061	8.78821	0.467178	0.576956	1.04187	1.40551	1.73504	1.35728	1.27155
Est8	virgin	Est-ko	0.701786	0.497206	1.52664	1.54991	15.974	46.5707	1.12908	0.654655	2.66409	4.3925	24.3394	4.44782	108.029	0.758132	0.537127	1.64921	1.67435	17.2566	50.3099	1.21974	0.707217	2.87799	4.74517	26.2936	12.4373	0.206521	-0.030192	0.579344	1.35721	1.82191	1.5401	1.21498
XZ1	virgin	Est-ko	0.99864	0.615333	1.43387	3.08195	24.4641	49.9708	0.959499	1.30652	4.48646	2.59471	10.0882	6.75248	80.3496	0.802404	0.494418	1.15211	2.47633	19.6568	40.1513	0.770954	1.04978	3.60486	2.08484	8.10581	5.42559	-0.0173645	0.116706	0.652495	1.38912	1.69931	1.0044	0.830054
XZ100	virgin	Lip-Est-ko	1.42052	1.25012	2.4993	5.158	26.1803	25.1882	5.3105	6.61032	13.4445	4.08455	8.85379	25.3653	152.537	2.16681	1.90689	3.81235	7.86785	39.9345	38.4213	8.10047	10.0832	20.5077	6.23044	13.5053	65.6524	0.572689	0.667776	0.976096	1.26553	1.24875	0.794682	1.48143
XZ101	virgin	ss	2.17592	0.785493	3.76669	5.74305	21.3565	36.7447	6.16473	5.54268	11.0728	2.23584	4.41156	22.7802	212.611	4.62625	1.67005	8.0084	12.2104	45.4063	78.1234	13.1069	11.7844	23.542	4.75365	9.37946	14.1714	0.452271	0.406077	0.706614	0.991887	1.22755	0.306949	0.486183
XZ102	virgin	ss	3.01911	1.92892	6.29882	2.97754	11.1516	42.777	1.99179	1.92849	14.9673	2.93463	10.0249	18.8876	125.129	3.77778	2.41363	7.88163	3.72576	13.9538	53.5263	2.4923	2.41309	18.7284	3.67206	12.544	30.6994	-0.180637	-0.194662	0.695264	0.567456	1.15133	0.521199	0.909893
XZ103	virgin	Lip-Est-ko	1.99532	1.18111	3.52297	2.99358	19.5284	37.6542	2.44949	3.17729	15.0956	3.43939	8.96266	20.7224	136.206	2.71775	1.60875	4.7985	4.07743	26.5989	51.2873	3.33636	4.32767	20.5612	4.68467	12.2077	18.0217	0.0890642	0.202045	0.878839	0.990654	1.2758	0.652425	0.821587
XZ105	virgin	Lip-Est-ko	0.719065	0.485843	4.59464	7.28025	6.80059	20.6719	6.7889	7.16503	31.4092	1.64535	12.4392	45.3631	231.347	1.66354	1.12398	10.6296	16.8426	15.733	47.8238	15.7059	16.5761	72.6642	3.80647	28.7778	17.3857	0.975031	0.99845	1.64029	0.975778	1.45861	1.23803	1.01916
XZ106	virgin	Lip-Est-ko	1.66292	1.87785	3.12844	1.45814	11.3629	30.3096	1.45748	1.3863	7.1222	7.1111	33.123	9.96598	89.2484	1.48413	1.67595	2.79209	1.30137	10.1412	27.0508	1.30078	1.23725	6.35645	6.34654	29.5618	65.3397	-0.0572688	-0.0790154	0.631743	0.834618	1.26071	1.29926	1.64371
XZ108	virgin	ss	2.13872	1.42772	2.82179	4.25485	19.4248	40.3829	1.71447	2.45594	17.4571	0.940697	6.98096	21.6275	218.661	4.67656	3.12186	6.17015	9.30369	42.4745	88.3017	3.74887	5.37018	38.172	2.05694	15.2646	3.58121	-0.0960259	0.0600625	0.911818	0.958202	1.27604	0.51376	-0.115896
XZ109	virgin	Est-ko	3.01634	1.90912	4.0388	6.39103	23.3897	31.2764	0.569488	0.894546	3.38822	5.56805	19.5583	4.85225	100.374	3.02763	1.91626	4.05391	6.41494	23.4772	31.3934	0.571619	0.897893	3.40089	5.58888	19.6314	2.35783	-0.723996	-0.527878	0.0504904	0.889545	1.01574	0.81185	-0.108589
XZ11	virgin	Est-ko	1.61857	1.60509	3.18086	1.82917	14.1639	25.8489	2.98472	4.36208	21.8451	5.88192	16.6797	29.1919	162.526	2.6306	2.60869	5.16972	2.97287	23.02	42.0111	4.85095	7.08951	35.504	9.55966	27.1089	3.98519	0.265772	0.430561	1.13022	0.942051	1.20331	1.01306	0.180394
XZ110	virgin	Est-ko	2.00929	1.87593	2.64369	2.77215	16.2804	39.6893	1.17501	1.38482	9.32658	4.54844	18.2944	11.8864	119.223	2.39554	2.23655	3.15189	3.30504	19.4101	47.3189	1.40088	1.65103	11.1195	5.4228	21.8112	3.4453	-0.233002	-0.161649	0.66668	0.908623	1.29563	0.959276	0.157823
XZ111	virgin	Est-ko	1.82847	1.67377	3.0288	6.01998	24.1367	49.4282	0.384935	0.549557	0.833678	2.42935	9.6865	1.76817	133.349	2.43825	2.23195	4.03887	8.02757	32.186	65.912	0.513306	0.732828	1.1117	3.2395	12.9168	4.70602	-0.676701	-0.522076	-0.34109	1.12059	1.43189	0.724078	0.285576
XZ112	virgin	Lip-Est-ko	0.935211	1.09115	1.58114	4.26082	20.2699	43.0707	2.1589	3.46857	15.2157	1.42795	6.51988	20.8432	115.927	1.08416	1.26494	1.83297	4.93946	23.4983	49.9307	2.50275	4.02102	17.6392	1.65538	7.55832	4.8704	0.363322	0.569241	1.21138	1.33594	1.66327	0.84333	0.65247
XZ114	virgin	Lip-Est-ko	1.52168	1.00097	4.6934	3.62492	31.1222	34.6385	1.15948	3.27745	10.1995	1.2823	7.47964	14.6364	321.268	4.88867	3.21581	15.0784	11.6457	99.9857	111.283	3.72505	10.5294	32.7678	4.11963	24.0297	71.6971	-0.118059	0.333213	0.826256	1.31075	1.35724	0.691558	1.16631
XZ115	virgin	ss	1.1647	0.553573	6.11223	2.79468	19.2753	27.6726	4.3452	9.47492	20.6056	1.53397	6.46719	34.4258	288.361	3.35854	1.59629	17.6253	8.05876	55.5824	79.7969	12.5298	27.322	59.4186	4.42338	18.6488	29.8901	0.571795	0.910361	1.24777	1.21879	1.37584	0.744501	0.949377
XZ116	virgin	vs	2.46653	1.07141	4.53365	3.85492	25.116	48.1898	0.332157	0.452877	2.05644	1.72441	10.2019	2.84147	217.321	5.36028	2.3284	9.85256	8.37753	54.5822	104.726	0.721845	0.984195	4.46906	3.74749	22.1708	13.2005	-0.870744	-0.736107	-0.078972	1.00786	1.29087	0.616593	0.391404
XZ117	virgin	ss	1.55447	3.1582	1.60945	2.43783	29.2773	34.2786	1.40148	3.17327	9.67868	1.94835	11.4824	14.2534	169.572	2.63594	5.35541	2.72917	4.13388	49.646	58.1268	2.37652	5.38096	16.4123	3.30385	19.4709	29.9125	-0.0449945	0.309924	0.794234	1.27495	1.34344	0.86845	1.05492
XZ119	virgin	Lip-ko	1.18215	0.797275	2.88312	10.5489	21.4941	29.1312	2.56244	5.54984	13.0843	2.48006	10.2866	21.1966	279.36	3.30247	2.22727	8.05428	29.4695	60.046	81.3809	7.15843	15.504	36.5524	6.92831	28.7366	34.3117	0.335979	0.671607	1.04408	1.25965	1.39168	0.939597	1.0166
XZ12	virgin	ss	1.99166	1.2174	3.49043	2.95272	21.3838	17.5321	3.53203	4.11252	29.4811	4.15562	10.1506	37.1256	229.916	4.57913	2.79899	8.02504	6.78877	49.1648	40.3091	8.12068	9.45531	67.7816	9.55442	23.3377	94.9948	0.248809	0.314893	1.17033	1.03087	0.944619	0.707275	1.31692
XZ120	virgin	Lip-ko	1.76798	2.36151	3.42543	3.88439	10.2443	21.6891	8.70263	4.78648	24.2165	3.95376	14.9678	37.7056	42.2853	0.747594	0.998569	1.44845	1.64253	4.33185	9.1713	3.67993	2.02398	10.24	1.67186	6.32919	113.374	0.692174	0.432539	1.13663	0.763007	1.08876	0.927682	2.18085
XZ121	virgin	Lip-ko	1.04418	1.29917	2.15487	1.30334	12.7169	23.7575	6.33783	10.1235	22.4744	3.45418	15.3342	38.9357	123.276	1.28722	1.60157	2.65645	1.60671	15.6769	29.2874	7.81303	12.4798	27.7055	4.25818	18.9034	4.90133	0.783165	0.986555	1.33291	1.08561	1.35703	1.16689	0.58066
XZ122	virgin	Est-ko	1.44375	1.38017	2.804	3.30352	16.052	35.7229	2.36052	3.60438	15.7351	3.32598	14.2677	21.7	130.75	1.88771	1.80457	3.66623	4.31936	20.9881	46.7077	3.08638	4.71273	20.5737	4.34873	18.655	14.2043	0.213515	0.397337	1.03738	1.04604	1.39345	0.99486	0.876483
XZ123	virgin	Lip-ko	1.81355	0.960281	5.54477	14.0493	14.5816	30.4326	1.6579	5.05028	13.2371	1.89863	10.7739	19.9453	467.309	8.47488	4.48748	25.9112	65.6539	68.1411	142.214	7.74752	23.6004	61.8584	8.87245	50.3474	17.4778	-0.038971	0.444786	0.863265	0.905276	1.22481	0.773844	0.314354
XZ125	virgin	Lip-ko	1.42153	0.754897	3.1257	3.96129	31.8777	30.1559	3.01359	4.53011	10.1171	2.34448	8.69768	17.6608	219.911	3.12609	1.6601	6.87376	8.71132	70.1026	66.3163	6.62721	9.96222	22.2487	5.15578	19.1272	24.6497	0.326329	0.503354	0.852303	1.35073	1.32662	0.786649	0.89681
XZ126	virgin	Lip-ko	1.11511	0.817009	4.2713	2.56772	23.7291	24.8487	2.82822	3.55861	12.8833	4.42574	18.9552	19.2702	120.553	1.34429	0.984927	5.14917	3.09545	28.6061	29.9558	3.40949	4.29	15.5312	5.33535	22.851	10.423	0.404195	0.503963	1.06271	1.32796	1.34799	1.23041	0.889497
XZ127	virgin	Lip-Est-ko	1.58654	1.25521	2.5952	3.39161	7.21983	14.8282	12.0655	6.29048	32.4711	3.39501	14.9014	50.8271	45.8629	0.727633	0.575674	1.19023	1.55549	3.31122	6.80063	5.53359	2.88499	14.8922	1.55705	6.83421	3.06217	0.881095	0.598233	1.31105	0.658076	0.970637	0.972776	0.624117
XZ129	virgin	Lip-Est-ko	1.22564	0.55171	2.69529	3.30749	25.1961	26.9501	5.76448	7.78716	16.1115	2.49913	7.91135	29.6632	171.059	2.09657	0.943747	4.61052	5.65775	43.1001	46.1005	9.86064	13.3206	27.5602	4.27497	13.533	20.7307	0.672397	0.803015	1.11877	1.31297	1.3422	0.809887	0.995105
XZ13	virgin	Lip-ko	1.72447	1.49616	1.90985	15.3252	8.45644	35.6626	2.11206	3.32	11.7408	5.0979	13.1546	17.1728	85.6065	1.47626	1.28081	1.63495	13.1193	7.23927	30.5295	1.80806	2.84214	10.0509	4.36414	11.2612	30.958	0.0880508	0.284483	0.833041	0.690532	1.31556	0.882422	1.32161
XZ130	virgin	Lip-ko	1.80701	1.75023	2.16199	1.88524	29.0191	19.7784	2.29178	6.6476	15.3993	3.17113	16.0882	24.3387	181.386	3.27767	3.17467	3.92155	3.41956	52.6367	35.8752	4.15698	12.0578	27.9323	5.75199	29.1818	66.1651	0.103213	0.565704	0.930541	1.20572	1.03923	0.949547	1.30506
XZ131	virgin	Est-ko	2.14814	2.06319	3.48963	4.89702	19.2148	45.9802	0.693961	0.960115	3.36471	2.90091	14.2873	5.01879	79.4054	1.70574	1.63828	2.77096	3.8885	15.2576	36.5107	0.551043	0.762383	2.67176	2.30348	11.3449	70.7794	-0.490727	-0.349739	0.194886	0.951573	1.33051	0.82289	1.61799
XZ132	virgin	Lip-ko	1.90396	1.75954	2.7498	3.0191	18.5076	34.6651	2.37036	2.41875	9.81071	3.75793	19.0372	14.5998	104.866	1.9966	1.84515	2.88359	3.166	19.4081	36.3518	2.48569	2.53644	10.2881	3.94078	19.9635	54.4209	0.0951563	0.103933	0.712043	0.987693	1.26024	0.999945	1.43548
XZ133	virgin	ss	1.52172	0.758911	3.51975	2.94257	26.6079	26.7159	5.54402	9.59901	13.8506	2.13106	6.80862	28.9936	193.523	2.94488	1.46867	6.81154	5.69456	51.4924	51.7015	10.729	18.5763	26.8041	4.1241	13.1763	44.1791	0.56149	0.799892	0.959134	1.24268	1.24444	0.650724	1.17615
XZ134	virgin	Lip-ko	3.40117	1.31781	5.86704	4.68038	26.6714	29.8659	3.49482	4.32534	10.164	1.96281	8.24924	17.9842	421.95	14.3512	5.5605	24.756	19.7489	112.54	126.019	14.7464	18.2508	42.8871	8.28208	34.8076	8.89447	0.0117965	0.104392	0.475437	0.894418	0.943548	0.384786	-0.207769
XZ135	virgin	Lip-ko	1.79771	1.05763	4.15901	2.26734	26.0226	29.9023	1.89065	4.43288	16.1504	2.22174	10.0978	22.4739	295.717	5.31615	3.1276	12.2989	6.70492	76.9533	88.4262	5.59098	13.1088	47.7595	6.57007	29.8609	151.384	0.0218907	0.391965	0.953463	1.16063	1.22098	0.749506	1.45448
XZ136	virgin	Est-ko	1.85795	1.50146	3.10129	5.00113	34.4142	30.389	0.851974	2.08874	5.4372	2.97953	12.3775	8.37791	166.951	3.10186	2.5067	5.17764	8.34944	57.4549	50.7348	1.42238	3.48718	9.07746	4.97436	20.6643	27.2062	-0.338607	0.0508521	0.466342	1.2677	1.21368	0.823599	0.943046
XZ137	virgin	Lip-Est-ko	1.81559	1.07093	3.24582	4.95007	23.9887	29.7628	2.35832	2.78683	12.4888	4.41276	13.1193	17.634	178.347	3.23807	1.90998	5.78883	8.82831	42.7833	53.0812	4.206	4.97023	22.2735	7.87004	23.3979	62.2971	0.113583	0.186091	0.837503	1.12099	1.21465	0.858892	1.28418
XZ138	virgin	Lip-ko	1.02076	0.971876	2.00545	2.72956	13.5554	17.9713	8.01237	8.65059	29.1622	4.02938	11.8911	45.8252	71.0261	0.725007	0.690286	1.42439	1.9387	9.6279	12.7643	5.69088	6.14418	20.7128	2.86191	8.44577	33.0464	0.894837	0.928121	1.4559	1.12319	1.24565	1.0663	1.65878
XZ139	virgin	ss	0.595064	0.706437	1.44287	1.66161	19.9651	35.8998	2.06946	3.39697	15.6059	2.92622	15.7306	21.0723	298.373	1.77551	2.10782	4.30513	4.9578	59.5705	107.116	6.17473	10.1357	46.5638	8.73106	46.9359	76.2938	0.541294	0.756529	1.41872	1.52571	1.78053	1.42218	1.63317
XZ14	virgin	Lip-ko	1.61407	1.23497	2.09533	4.30072	18.5578	36.6512	2.91285	2.44181	6.25184	5.53765	18.4017	11.6065	72.582	1.17152	0.896364	1.52083	3.12155	13.4697	26.6022	2.11421	1.77232	4.53771	4.01934	13.3563	31.4497	0.256398	0.179791	0.588087	1.06061	1.35617	1.05694	1.42887
XZ140	virgin	Lip-Est-ko	0.7419	0.585043	1.58089	1.33083	10.8347	22.2639	2.53637	4.62879	31.9014	2.29718	21.299	39.0666	105.786	0.784823	0.618891	1.67235	1.40782	11.4616	23.5519	2.68312	4.89659	33.7471	2.43008	22.5313	41.3268	0.533868	0.795122	1.63346	1.16447	1.47725	1.45801	1.72146
XZ141	virgin	Lip-Est-ko	1.13131	0.754372	3.1063	3.9041	23.2444	49.3745	0.398403	0.633325	2.37747	3.26292	11.813	3.4092	377.82	4.27433	2.85017	11.7362	14.7505	87.8218	186.547	1.50525	2.39283	8.98255	12.328	44.6318	12.8806	-0.453261	-0.251956	0.322532	1.31273	1.63992	1.01878	0.479069
XZ142	virgin	Est-ko	2.11204	1.56784	3.68308	4.70108	29.8802	40.8213	0.340176	0.500762	1.53284	2.71298	12.1477	2.37378	150.866	3.18633	2.36533	5.55649	7.09231	45.0789	61.5853	0.513209	0.755477	2.31253	4.09295	18.3267	23.2834	-0.792998	-0.62507	-0.139204	1.15068	1.28619	0.759793	0.863755
XZ143	virgin	ss	0.742517	1.32021	3.48868	3.69735	25.8915	35.0183	2.71369	3.87128	12.3112	1.50548	9.43981	18.8962	297.993	2.21265	3.93414	10.396	11.0178	77.1548	104.352	8.0866	11.5361	36.6865	4.48621	28.1299	13.3287	0.562854	0.717148	1.21959	1.54245	1.67359	1.10426	0.779874
XZ144	virgin	Est-ko	0.822787	0.846155	3.27131	6.31542	12.1547	20.396	6.10677	2.81732	12.0701	10.9798	24.2197	20.9941	41.8603	0.344421	0.354203	1.36938	2.64366	5.08799	8.53785	2.55631	1.17934	5.05256	4.59617	10.1384	2.78979	0.870524	0.534549	1.16642	1.16946	1.39426	1.46888	0.908482
XZ146	virgin	ss	1.36162	0.921331	2.20796	4.74736	29.7238	29.6374	2.76925	5.37073	11.4937	1.38976	10.3772	19.6336	342.718	4.6665	3.15756	7.56706	16.2701	101.869	101.572	9.49071	18.4064	39.3908	4.76295	35.5643	37.2719	0.308307	0.595978	0.926403	1.33905	1.33778	0.882023	0.90239
XZ147	virgin	ss	1.34363	0.751295	6.06059	3.54254	12.1743	37.3341	3.98	2.74977	18.3147	2.36866	11.3803	25.0445	295.984	3.97693	2.22372	17.9384	10.4854	36.0341	110.503	11.7802	8.1389	54.2087	7.01086	33.684	67.093	0.471604	0.311018	1.13452	0.957167	1.44383	0.927876	1.22713
XZ148	virgin	Est-ko	2.42279	1.6996	6.59755	6.3307	13.7318	37.8446	2.62672	1.86522	6.75462	7.00226	13.1241	11.2466	41.8441	1.01379	0.711183	2.76068	2.64902	5.74595	15.8357	1.09912	0.780484	2.82641	2.93003	5.49166	75.8484	0.0350973	-0.113586	0.445285	0.753412	1.19369	0.733754	1.874
XZ149	virgin	Est-ko	0.700572	1.0292	1.94208	3.23113	25.4718	43.5076	1.24878	2.21978	6.78911	4.40874	9.45115	10.2577	121.248	0.849432	1.24789	2.35473	3.91769	30.8841	52.7523	1.51413	2.69145	8.23168	5.34552	11.4594	16.0828	0.251033	0.500858	0.98636	1.56061	1.79311	1.13003	1.27723
XZ15	virgin	Lip-Est-ko	1.13138	0.822322	1.30718	3.6011	13.6622	24.086	9.31775	5.12594	22.0657	4.30992	14.5704	36.5094	65.8409	0.744912	0.541424	0.860661	2.371	8.99535	15.8585	6.13489	3.37497	14.5283	2.83769	9.5933	8.42424	0.915702	0.656164	1.29011	1.08191	1.32816	1.10986	1.05343
XZ150	virgin	ss	0.988315	1.4207	1.95308	2.43425	19.7193	30.3468	1.98289	3.07022	14.6851	8.67427	14.725	19.7382	106.068	1.04829	1.50691	2.0716	2.58196	20.916	32.1884	2.10322	3.25653	15.5762	9.20066	15.6186	33.3807	0.302403	0.492274	1.17198	1.3	1.48722	1.17316	1.50301
XZ154	virgin	vs	2.74036	0.926879	1.03417	4.18363	10.9375	61.8718	0.337035	0.686645	3.33537	1.19455	12.7521	4.35905	328.935	9.01401	3.04883	3.40176	13.7614	35.9773	203.518	1.10863	2.25861	10.9712	3.92928	41.9461	48.0842	-0.910133	-0.601076	0.0853367	0.60111	1.35368	0.667774	0.727084
XZ155	virgin	Lip-Est-ko	0.768336	0.814285	1.13853	2.04038	12.3329	33.632	0.538576	1.99002	6.04805	8.17159	32.5254	8.57664	129.903	0.99809	1.05778	1.47899	2.65051	16.0207	43.6889	0.699625	2.58509	7.85658	10.6151	42.2514	214.879	-0.154305	0.413306	0.896064	1.20551	1.6412	1.62667	2.33302
XZ158	virgin	Lip-Est-ko	1.49517	1.00707	2.79903	3.623	12.7505	49.9176	0.510018	0.467919	1.67909	3.91853	21.8321	2.65702	98.6889	1.47556	0.993869	2.76233	3.5755	12.5834	49.2631	0.503331	0.461784	1.65707	3.86715	21.5458	42.484	-0.467104	-0.504519	0.0503834	0.930839	1.52356	1.16441	1.45927
XZ159	virgin	ss	1.13991	0.621073	2.37203	3.54957	15.4575	42.4639	1.56728	2.73101	10.1139	3.94888	16.0349	14.4122	191.538	2.18336	1.18959	4.54333	6.79877	29.6069	81.3343	3.00193	5.23092	19.372	7.56359	30.7128	42.7541	0.138275	0.379453	0.948049	1.13227	1.57115	1.14819	1.29185
XZ162	virgin	ss	2.20887	0.66814	2.68084	2.38333	11.3717	57.0267	0.955899	1.35926	7.74742	5.14962	8.44826	10.0626	160.951	3.55519	1.07538	4.31484	3.83599	18.3028	91.785	1.53853	2.18775	12.4696	8.28837	13.5976	7.61773	-0.363757	-0.210866	0.544988	0.711655	1.41191	0.582598	0.330963
XZ164	virgin	Lip-ko	0.72905	0.441811	1.15337	7.9332	8.55089	34.9326	3.57257	3.38924	18.2033	4.24057	16.8534	25.1651	212.775	1.55123	0.940063	2.45409	16.8799	18.1941	74.3279	7.60153	7.21146	38.732	9.02288	35.8597	21.1292	0.690224	0.667346	1.39739	1.06925	1.68047	1.36393	1.13421
XZ166	virgin	ss	1.06743	0.326639	3.16911	5.8503	10.7379	57.0012	0.366868	0.813714	4.30236	1.6284	14.7361	5.48294	217.42	2.32081	0.710178	6.89027	12.7197	23.3464	123.932	0.797643	1.76918	9.35417	3.54046	32.0392	61.5909	-0.46383	-0.117868	0.605367	1.00258	1.72754	1.14004	1.42388
XZ17	virgin	Lip-Est-ko	0.658325	0.767208	2.18524	12.6035	16.865	32.9047	2.57799	5.51516	11.5977	3.84009	10.485	19.6909	274.282	1.80567	2.10432	5.99372	34.5692	46.2578	90.2518	7.07098	15.1271	31.8105	10.5327	28.7586	150.288	0.592842	0.923118	1.24593	1.40855	1.69882	1.20213	1.92029
XZ171	virgin	Lip-Est-ko	1.26076	0.83158	1.72181	6.39141	7.35889	55.4768	0.588182	1.44863	8.83033	1.81718	14.2744	10.8671	342.978	4.32414	2.85213	5.90541	21.9211	25.2393	190.273	2.01733	4.96849	30.2861	6.23252	48.958	58.4205	-0.331122	0.0603246	0.845343	0.766178	1.64348	1.05392	1.13067
XZ172	virgin	Lip-Est-ko	1.31225	1.24756	1.77035	5.83664	6.48984	42.8572	1.50074	3.34816	22.8781	1.27366	11.4854	27.727	241.977	3.17535	3.01882	4.28384	14.1233	15.7039	103.705	3.63144	8.10178	55.3597	3.08197	27.7921	27.3059	0.0582872	0.406788	1.2414	0.694216	1.51401	0.94213	0.934464
XZ18	virgin	Est-ko	2.586	3.14001	4.30582	7.66765	24.645	37.0565	0.930334	1.48951	5.58198	5.08459	7.51268	8.00183	198.253	5.12683	6.22516	8.53642	15.2013	48.8594	73.4656	1.84442	2.953	11.0664	10.0804	14.8941	59.8407	-0.44399	-0.239586	0.334159	0.979099	1.15624	0.463166	1.06715
XZ19	virgin	ss	2.10914	1.43921	2.95075	2.96273	25.096	31.545	1.81368	2.55689	9.9021	5.13352	14.491	14.2727	153.355	3.23447	2.2071	4.52512	4.5435	38.486	48.3759	2.78137	3.92112	15.1854	7.87252	22.2227	19.168	-0.0655448	0.0836061	0.671622	1.0755	1.17483	0.836992	0.772773
XZ2	virgin	Est-ko	3.99093	2.89841	4.78506	5.11207	19.3314	44.9264	0.442275	0.538588	3.10414	3.19088	11.6799	4.085	128.264	5.11893	3.71762	6.13751	6.55695	24.7953	57.6244	0.56728	0.690815	3.9815	4.09275	14.9811	130.376	-0.955382	-0.869817	-0.109133	0.68519	1.05143	0.466363	1.40602
XZ21	virgin	Est-ko	1.54852	3.1035	1.96426	7.08956	10.2898	27.9739	1.44764	3.12496	9.27796	7.64672	26.5332	13.8506	68.9002	1.06693	2.13832	1.35338	4.88472	7.08967	19.2741	0.99743	2.15311	6.39254	5.26861	18.2814	73.2076	-0.0292551	0.304928	0.777536	0.822488	1.25684	1.23387	1.83642
XZ22	virgin	ss	1.6776	1.7342	2.03695	6.61062	21.7162	27.5543	6.25048	5.15468	11.7177	6.05663	9.49065	23.1228	101.148	1.69686	1.75411	2.06034	6.68653	21.9656	27.8707	6.32225	5.21387	11.8522	6.12618	9.59963	9.35953	0.571226	0.487514	0.844155	1.1121	1.2155	0.752609	0.741608
XZ23	virgin	Est-ko	0.667708	0.833044	1.6551	4.63978	26.2396	26.1229	4.54624	5.96609	14.179	4.39843	10.7521	24.6914	167.983	1.12164	1.39937	2.7803	7.79405	44.0781	43.8822	7.63692	10.022	23.8184	7.38863	18.0617	0.97951	0.833065	0.951103	1.32706	1.59437	1.59244	1.20691	-0.0588442
XZ24	virgin	Est-ko	2.15657	0.896074	2.7038	3.96943	20.3424	50.0891	1.22535	1.41695	4.02962	3.47762	9.69316	6.67191	55.9514	1.20663	0.501366	1.51282	2.22096	11.3818	28.0256	0.685599	0.792805	2.25463	1.94578	5.42346	32.5479	-0.245504	-0.182408	0.271501	0.974638	1.36598	0.652702	1.43095
XZ26	virgin	Est-ko	2.6932	2.46041	3.98341	3.34916	14.8891	26.9682	4.91177	4.27925	13.3968	6.49358	16.5751	22.5878	123.418	3.32388	3.03658	4.91622	4.13345	18.3758	33.2835	6.06199	5.28135	16.534	8.01421	20.4566	85.3576	0.260969	0.201099	0.696732	0.742599	1.00058	0.789188	1.4096
XZ28	virgin	Est-ko	2.57605	0.672276	3.06495	3.47347	25.4594	46.9047	0.337209	1.08707	0.949273	4.62189	10.8537	2.37355	54.9256	1.41491	0.369252	1.68344	1.90782	13.9838	25.7627	0.185214	0.597079	0.521394	2.5386	5.96144	61.1503	-0.883054	-0.374697	-0.433563	0.994895	1.26026	0.624622	1.63567
XZ3	virgin	Est-ko	1.23458	0.916118	1.0509	2.56142	21.5242	42.4884	2.58038	3.30226	11.6475	2.91362	9.78057	17.5302	52.9159	0.653288	0.484772	0.556095	1.3554	11.3897	22.4831	1.36543	1.74742	6.1634	1.54177	5.17548	49.6066	0.320166	0.427293	0.974716	1.24141	1.53675	0.898846	1.88044
XZ33	virgin	Est-ko	2.29337	1.96325	2.77781	5.33451	18.295	29.4607	3.56084	3.56016	12.7311	5.91167	14.1116	19.8521	63.134	1.4479	1.23948	1.75374	3.36789	11.5504	18.5997	2.2481	2.24767	8.03766	3.73228	8.90922	76.8607	0.191078	0.190995	0.744392	0.901859	1.10877	0.789102	1.72497
XZ34	virgin	Est-ko	2.29186	1.95237	2.45886	3.07017	23.9033	24.7507	4.78948	7.90723	15.7223	4.53815	8.61557	28.419	212.2	4.86334	4.14293	5.21771	6.51492	50.7229	52.5212	10.1633	16.7792	33.3627	9.62997	18.2823	53.9763	0.3201	0.537836	0.836327	1.01827	1.0334	0.575096	1.04527
XZ35	virgin	Lip-Est-ko	1.17448	0.965834	3.19568	2.3638	10.5909	32.581	4.07301	3.13579	23.9276	3.50335	14.4886	31.1364	364.121	4.27652	3.51681	11.6362	8.6071	38.5636	118.634	14.8307	11.4181	87.1256	12.7564	52.756	17.0833	0.540071	0.426502	1.30906	0.955087	1.44312	1.09118	0.601482
XZ36	virgin	Lip-ko	1.84071	1.53623	2.55128	4.35827	32.0727	25.2325	4.71271	3.59965	9.49909	4.70859	9.88835	17.8114	118.975	2.18998	1.82773	3.03538	5.18524	38.1584	30.0203	5.60694	4.28267	11.3015	5.60204	11.7646	51.6945	0.408287	0.291276	0.712697	1.24115	1.13698	0.730139	1.373
XZ59	virgin	Lip-Est-ko	2.15149	1.91667	3.34429	4.59376	10.1424	32.2465	2.11979	1.63084	7.18812	5.61504	29.051	10.9388	44.807	0.964018	0.858802	1.49848	2.05832	4.54452	14.4487	0.949815	0.730729	3.22078	2.51593	13.0169	67.3232	-0.00644577	-0.120328	0.523876	0.673403	1.17574	1.13042	1.84408
XZ6	virgin	Lip-Est-ko	0.940649	0.892154	1.9175	8.86769	12.2458	20.6853	3.31998	6.22143	17.9181	8.61067	18.3807	27.4596	144.097	1.35544	1.28556	2.76306	12.778	17.6458	29.8067	4.78397	8.96487	25.8194	12.4077	26.486	65.8936	0.547707	0.820463	1.27987	1.11456	1.34223	1.29093	1.68676
XZ60	virgin	Lip-Est-ko	1.33853	1.09306	3.00955	3.61594	19.032	54.5516	0.724172	1.00382	3.06452	2.77876	9.78805	4.79252	296.685	3.97121	3.24295	8.92887	10.7279	56.4649	161.846	2.14851	2.97819	9.09197	8.24415	29.0396	96.0277	-0.266786	-0.124971	0.359735	1.15286	1.61018	0.864068	1.38347
XZ61	virgin	Lip-Est-ko	1.15736	0.802879	1.40616	4.83198	22.0001	45.5989	2.71162	2.38258	8.53629	3.27519	7.29697	13.6305	168.428	1.94931	1.35227	2.36836	8.13839	37.0543	76.8011	4.56712	4.01292	14.3775	5.51632	12.2901	37.0672	0.36976	0.313579	0.867801	1.27896	1.59549	0.799674	1.27911
XZ62	virgin	Lip-Est-ko	1.79063	2.17251	3.38491	2.13815	9.18038	17.0169	3.00131	3.99505	23.726	6.92727	26.6669	30.7223	56.8897	1.01868	1.23593	1.92566	1.21639	5.22269	9.68084	1.70744	2.27277	13.4976	3.9409	15.1707	21.5038	0.224305	0.348516	1.12222	0.709855	0.977874	1.17297	1.32448
XZ63	virgin	Lip-ko	2.10622	2.32375	2.41814	3.45489	20.3699	22.5037	3.9851	4.84936	15.4354	3.80869	18.7449	24.2698	175.171	3.6895	4.07054	4.23589	6.05199	35.6822	39.4201	6.98075	8.49469	27.0383	6.67174	32.8357	4.058	0.276934	0.36218	0.865012	0.985484	1.02875	0.949378	0.0413437
XZ64	virgin	Lip-Est-ko	2.41253	1.36856	4.21608	7.2502	31.468	30.578	0.758441	1.40902	6.14169	2.62822	11.7693	8.30915	112.896	2.72365	1.54505	4.75977	8.18517	35.5261	34.5213	0.856249	1.59073	6.93371	2.96715	13.287	21.4049	-0.50255	-0.233555	0.405815	1.1154	1.10294	0.688277	0.895363
XZ66	virgin	ss	1.23791	2.99003	2.70948	2.41284	19.0474	30.4386	4.31759	5.8044	13.3206	5.75887	11.9623	23.4425	64.681	0.800694	1.93398	1.75252	1.56065	12.3201	19.688	2.79266	3.75434	8.61587	3.72489	7.73736	164.368	0.542551	0.671067	1.03183	1.18715	1.39073	0.985126	2.31235
XZ67	virgin	ss	2.55564	0.895104	2.93141	12.7571	22.6666	22.4572	4.49905	7.59692	11.9323	2.10621	9.60256	24.0283	205.032	5.23988	1.83525	6.01034	26.156	46.4737	46.0444	9.22448	15.5761	24.465	4.31841	19.6883	69.9014	0.24562	0.473138	0.669224	0.947886	0.943855	0.574887	1.12516
XZ68	virgin	ss	2.69081	1.88542	4.80856	3.79096	23.513	32.3012	4.1819	6.02524	11.7606	2.10901	6.9333	21.9677	185.665	4.9959	3.50057	8.92781	7.03849	43.6554	59.972	7.76432	11.1868	21.8353	3.91569	12.8727	18.6376	0.191489	0.35009	0.640545	0.941424	1.07933	0.411056	0.571775
XZ69	virgin	Est-ko	1.70328	1.41422	2.0903	3.24044	22.7208	27.0397	6.9501	8.44627	19.7595	1.62376	5.01171	35.1558	145.724	2.48209	2.06085	3.04607	4.72211	33.1096	39.4033	10.128	12.3082	28.7943	2.36621	7.30327	75.6918	0.610704	0.695378	1.06449	1.12514	1.20071	0.468699	1.48423
XZ7	virgin	Est-ko	2.25649	0.696399	3.41006	13.4921	19.2902	45.2811	1.13118	0.758624	3.60819	3.26965	6.80602	5.49799	276.246	6.23347	1.92378	9.42017	37.2714	53.2883	125.087	3.12484	2.09567	9.96748	9.03228	18.8014	23.6338	-0.299902	-0.473407	0.203856	0.931902	1.30248	0.47946	0.578803
XZ70	virgin	ss	4.40777	2.16307	5.93722	2.77355	14.7266	29.4202	4.22514	3.44824	13.5366	2.01755	17.3441	21.21	268.369	11.8291	5.805	15.9337	7.44334	39.5216	78.9547	11.339	9.25402	36.3281	5.41448	46.5462	55.7175	-0.0183771	-0.106621	0.487291	0.523883	0.824427	0.594934	0.673041
XZ71	virgin	ss	1.22064	1.813	2.09851	1.698	14.2682	33.633	5.53264	8.45592	16.819	4.07061	10.3905	30.8076	110.556	1.34949	2.00438	2.32003	1.87724	15.7744	37.1834	6.11668	9.34855	18.5944	4.50031	11.4873	150.812	0.656345	0.840573	1.13921	1.06778	1.44018	0.930047	2.04827
XZ74	virgin	ss	1.73238	2.81469	3.30966	4.26877	9.10976	26.4873	5.0518	4.28592	23.478	5.60928	13.8524	32.8158	52.0583	0.901846	1.46528	1.72296	2.22225	4.74239	13.7888	2.62988	2.23118	12.2223	2.9201	7.21132	36.7483	0.464804	0.393402	1.13202	0.720865	1.1844	0.902883	1.6101
XZ75	virgin	ss	1.40938	2.01544	2.59158	3.81794	23.7473	15.9323	6.85562	6.41248	14.0448	4.68623	18.4869	27.3129	139.439	1.96522	2.81031	3.61368	5.32371	33.1131	22.2159	9.55941	8.94151	19.584	6.53444	25.778	59.2972	0.687019	0.657999	0.998489	1.22659	1.05325	1.11784	1.47962
XZ76	virgin	Lip-Est-ko	2.49815	1.05995	4.11066	2.75555	31.4086	34.0148	0.424527	0.606274	1.85057	4.78126	16.4897	2.88137	106.275	2.6549	1.12646	4.3686	2.92845	33.3794	36.1491	0.451165	0.644316	1.96669	5.08127	17.5244	20.936	-0.769713	-0.614949	-0.130314	1.09943	1.13405	0.819593	0.896845
XZ77	virgin	ss	2.39009	1.28462	3.26327	6.6385	36.6824	24.9207	4.0476	5.54975	10.1963	0.745754	4.28095	19.7937	192.113	4.59168	2.46793	6.26917	12.7534	70.4717	47.876	7.77596	10.6618	19.5885	1.43269	8.22426	35.7736	0.228783	0.365859	0.630029	1.18604	1.01815	0.253125	0.891591
XZ79	virgin	Lip-Est-ko	1.84213	0.828655	3.25765	3.66467	27.4615	23.928	4.95222	7.13251	11.8475	4.04834	11.0369	23.9323	85.8432	1.58134	0.711343	2.79647	3.14587	23.5738	20.5405	4.25114	6.12277	10.1703	3.47523	9.47439	38.4394	0.42948	0.587923	0.808309	1.1734	1.11359	0.777526	1.38575
XZ8	virgin	Lip-Est-ko	1.74708	1.52877	2.01164	2.68413	16.6596	26.888	3.61838	4.25112	14.837	7.7118	18.0624	22.7065	101.24	1.76875	1.54773	2.0366	2.71742	16.8663	27.2215	3.66326	4.30385	15.0211	7.80746	18.2865	62.8742	0.316202	0.386191	0.929035	0.979353	1.18725	1.01446	1.55081
XZ80	virgin	Lip-Est-ko	1.38943	1.60731	4.24627	3.50805	25.0355	19.5205	2.60405	4.66434	13.215	6.93998	17.2696	20.4834	87.0651	1.20971	1.3994	3.69702	3.05429	21.7972	16.9956	2.26722	4.06101	11.5056	6.0423	15.0358	89.3951	0.272812	0.525953	0.978229	1.25572	1.14765	1.09444	1.86863
XZ81	virgin	ss	1.30055	1.87558	2.67124	1.54059	22.4194	16.7643	8.60966	12.4387	19.2482	4.21531	8.91643	40.2965	119.062	1.54847	2.23312	3.18045	1.83426	26.6931	19.96	10.2509	14.8098	22.9174	5.01885	10.6161	57.1735	0.820859	0.980648	1.17026	1.2365	1.11026	0.836064	1.56729
XZ82	virgin	ss	1.80415	1.58935	2.15414	2.41429	19.2657	21.1682	8.09088	12.2643	20.8186	2.4769	7.95346	41.1738	124.919	2.25373	1.9854	2.69093	3.01591	24.0664	26.4431	10.107	15.3205	26.0064	3.09411	9.93537	18.0639	0.651722	0.832371	1.06218	1.02851	1.06941	0.644282	0.903911
XZ83	virgin	ss	2.75299	0.682675	3.14479	4.52621	28.1917	24.9715	2.77076	9.21583	17.0834	1.15821	5.50191	29.07	269.703	7.4249	1.8412	8.4816	12.2073	76.0339	67.349	7.47283	24.8554	46.0745	3.12372	14.8388	30.3338	0.0027945	0.52473	0.79277	1.01032	0.957641	0.300709	0.611236
XZ84	virgin	vs	2.30235	1.50829	6.926	4.94908	18.8552	23.852	0.814447	1.59202	6.34418	6.86567	25.9907	8.75065	61.1551	1.40801	0.922394	4.2356	3.02662	11.5309	14.5867	0.498076	0.973601	3.87979	4.19871	15.8947	32.0466	-0.451309	-0.160223	0.440204	0.91326	1.01535	1.05265	1.35718
XZ85	virgin	Est-ko	1.65062	1.72751	3.7156	6.02988	9.55101	53.0956	2.05869	1.26911	4.8153	4.61581	11.4709	8.1431	42.3094	0.698366	0.730901	1.57205	2.55121	4.04097	22.4644	0.871021	0.536951	2.03732	1.95292	4.85326	11.921	0.0959452	-0.114148	0.464977	0.762403	1.50741	0.841951	1.23223
XZ86	virgin	ss	1.88645	2.12718	3.71569	4.26324	23.5586	20.3698	5.44697	5.32639	14.9643	3.93593	14.4055	25.7377	107.657	2.03089	2.29006	4.00019	4.58966	25.3624	21.9294	5.86403	5.73422	16.1101	4.2373	15.5085	74.1278	0.46051	0.450789	0.899413	1.0965	1.03334	0.882884	1.5623
XZ87	virgin	ss	2.20413	1.71082	3.27281	5.97301	18.0327	22.4262	8.46462	6.9127	21.6083	2.08949	7.30519	36.9856	51.321	1.13118	0.878009	1.67964	3.06541	9.25456	11.5094	4.34413	3.54766	11.0896	1.07235	3.74909	6.1751	0.58437	0.49641	0.991383	0.912823	1.00752	0.520394	0.737111
XZ88	virgin	ss	2.15414	0.975128	3.88314	7.35899	6.85417	61.6465	1.97595	1.43935	5.44609	2.23025	6.03631	8.86139	45.7941	0.986468	0.446552	1.77825	3.36999	3.13881	28.2305	0.904867	0.659137	2.49399	1.02133	2.76428	5.35147	-0.0374983	-0.175108	0.402812	0.502682	1.45664	0.447498	0.73439
XZ89	virgin	ss	1.21739	1.78295	3.25129	3.52611	14.4424	18.6159	4.70731	5.70679	25.3061	6.69368	14.7501	35.7202	59.9238	0.729505	1.06841	1.94829	2.11298	8.65445	11.1553	2.8208	3.41973	15.1644	4.01111	8.83882	14.3385	0.587344	0.670963	1.3178	1.07421	1.18445	1.08337	1.29347
XZ9	virgin	Lip-Est-ko	2.67773	1.75902	3.89401	2.28769	16.6156	33.6372	2.3477	1.8414	12.3664	5.33064	17.2426	16.5555	133.002	3.56144	2.33953	5.17912	3.04268	22.0991	44.7383	3.1225	2.4491	16.4476	7.08988	22.9331	36.3716	-0.0571235	-0.162619	0.664476	0.792749	1.09905	0.808837	1.00914
XZ90	virgin	ss	2.61346	1.23834	4.57742	5.59953	21.8944	27.6391	4.72808	7.11315	10.031	3.02975	11.5358	21.8722	427.851	11.1817	5.29825	19.5845	23.9576	93.6754	118.254	20.2291	30.4337	42.9178	12.9628	49.3559	6.69431	0.257469	0.434847	0.584129	0.923118	1.02431	0.644831	-0.222803
XZ91	virgin	Lip-ko	1.44546	0.626048	4.61679	1.76035	24.7141	19.4696	6.00117	10.9409	16.9753	1.50019	11.9502	33.9173	381.912	5.52037	2.39095	17.6321	6.72297	94.386	74.3567	22.9192	41.7846	64.8306	5.72942	45.6392	16.7791	0.618231	0.879048	1.06981	1.23294	1.12935	0.91737	0.482801
XZ92	virgin	ss	1.32641	1.4761	2.93428	2.79964	13.0952	24.3818	6.4508	6.70239	22.8354	6.86993	11.1282	35.9885	65.0962	0.863441	0.960888	1.9101	1.82246	8.52445	15.8716	4.19923	4.363	14.8649	4.47206	7.244	14.3077	0.686937	0.703553	1.23593	0.994434	1.26439	0.923746	1.21934
XZ93	virgin	Lip-ko	1.53916	2.18062	3.92099	1.78513	13.2865	21.2552	7.15003	7.24598	23.122	4.84053	13.6738	37.518	90.4889	1.39277	1.97322	3.54806	1.61535	12.0228	19.2336	6.46999	6.5568	20.9228	4.38014	12.3733	3.05982	0.667025	0.672814	1.17674	0.936129	1.14018	0.948607	0.341818
XZ94	virgin	Lip-ko	1.74215	1.31425	3.19767	2.80528	21.7654	22.4195	5.62038	8.43526	16.1266	5.28779	11.2858	30.1822	75.0381	1.30728	0.98619	2.39947	2.10503	16.3323	16.8231	4.21743	6.32966	12.1011	3.96786	8.46864	4.06898	0.508679	0.685012	0.966456	1.09668	1.10954	0.811446	0.493117
XZ95	virgin	Lip-ko	1.69489	1.03643	2.98838	3.68574	25.2131	40.1859	0.663471	1.23281	5.53108	5.01882	12.7493	7.42736	102.563	1.73834	1.06299	3.06498	3.78021	25.8594	41.216	0.680477	1.2644	5.67285	5.14746	13.0761	9.2749	-0.40732	-0.138248	0.513668	1.17248	1.37493	0.876345	0.727176
XZ96	virgin	Lip-Est-ko	1.22346	1.91862	2.61558	1.46188	12.5807	28.1158	2.96881	2.89697	27.4045	4.66536	14.1483	33.2703	93.0499	1.13843	1.78527	2.4338	1.36027	11.7063	26.1617	2.76248	2.69563	25.4999	4.34111	13.165	13.8176	0.384991	0.374353	1.35023	1.01211	1.36136	1.06311	1.08413
XZ97	virgin	Lip-Est-ko	1.49491	1.23658	3.7512	1.31156	12.0598	33.7075	2.05418	4.24807	23.824	2.65864	13.6536	30.1262	219.626	3.28322	2.71586	8.23862	2.88053	26.4865	74.0306	4.51153	9.32988	52.3237	5.83908	29.9868	4.65128	0.138024	0.453576	1.2024	0.906724	1.35311	0.96063	0.151272
XZ99	virgin	Lip-ko	2.10022	2.4902	2.56511	6.18543	23.3104	35.4391	2.71708	3.88503	11.4638	2.57421	7.2694	18.0659	131.441	2.76054	3.27315	3.37161	8.13018	30.6394	46.5815	3.57135	5.10653	15.0681	3.38357	9.55496	3.08384	0.111838	0.267131	0.737064	1.04529	1.22722	0.539235	0.0480974
DD23_19	virgin	vs	0.434284	0.703383	1.86798	3.57584	17.9131	44.3692	0.626105	0.539397	0.934841	4.49409	24.5418	2.10034	258.584	1.12299	1.81883	4.83029	9.24653	46.3204	114.731	1.619	1.39479	2.41735	11.621	63.461	5.43114	0.158873	0.094135	0.332964	1.6154	2.00931	1.75213	0.684517
DD23_20	virgin	vs	0.382513	1.0301	0.787267	3.77371	11.1926	22.6173	1.1165	1.64558	5.03007	9.26427	43.1601	7.79215	177.688	0.67968	1.83037	1.39888	6.70544	19.8879	40.1883	1.98388	2.924	8.93782	16.4615	76.6902	13.8457	0.465212	0.633673	1.11893	1.46628	1.7718	2.05244	1.30901
